# Supplementary material for: Genomic and Transcriptomic Diversification of Flagellin Genes Provides Insight into Environmental Adaptation and Phylogeographic Characteristics in Aeromonas hydrophila
Source: Microb Ecol. 2024 May 2;87(1):65. doi: 10.1007/s00248-024-02373-4 (PMC11065939; doi:10.1007/s00248-024-02373-4)
Supplement: Supplementary file 2 — Table S1 (XLSX 23 KB) [file 248_2024_2373_MOESM2_ESM.xlsx]

## Sheet: TableS1
	Strain	Date	Country	Source/Host	location	Accession number
						GenBank	RefSeq	BioProject	BioSample
	104	2021	China	Carassius auratus	Aquatic	GCA_024199105.1	GCF_024199105.1	PRJNA842953	SAMN28697752
	117	2021	China	Carassius auratus	Aquatic	GCA_024199125.1	GCF_024199125.1	PRJNA843024	SAMN28697772
	226	1983	Malaysia	Homo sapiens	Terrestrial	GCA_000586055.1	GCF_000586055.1	PRJNA183200	SAMN02643440
	2359	2019	USA	chicken	Terrestrial	GCA_014218195.1	-	PRJNA528964	-
	2961	2019	USA	chicken	Terrestrial	GCA_019742455.1	-	PRJNA528964	SAMN12097414
	3019	2019	USA	fish	Aquatic	GCA_018802385.1	GCF_018802385.1	PRJNA528964	SAMN13926349
	3206	2019	USA	chicken	Terrestrial	GCA_014217525.1	-	PRJNA528964	SAMN12097415
	3924	2019	USA	chicken	Terrestrial	GCA_018802345.1	-	PRJNA528964	SAMN13926350
	4484	2019	USA	chicken	Terrestrial	GCA_019742435.1	-	PRJNA528964	SAMN12097418
	4960	2019	USA	chicken	Terrestrial	GCA_018802305.1	GCF_018802305.1	PRJNA528964	SAMN13926351
	71317	2020	China	Homo sapiens	Terrestrial	GCA_020405385.1	GCF_020405385.1	PRJNA759416	SAMN21168046
	71328	2020	China	Homo sapiens	Terrestrial	GCA_020639395.1	GCF_020639395.1	PRJNA759416	SAMN21168047
	71339	2020	China	Homo sapiens	Terrestrial	GCA_020405365.1	GCF_020405365.1	PRJNA759416	SAMN21168048
	2JBN101	2009	China	crucian carp	Aquatic	GCA_001717755.1	GCF_001717755.1	PRJNA320461	SAMN04939662
	34SFC-3	2020	Brazil	seawater	Aquatic	GCA_026114445.1	GCF_026114445.1	PRJNA894989	SAMN31484415
	4LNC202	2008	China	Hypophthalmichthys molitrix	Aquatic	GCA_014839605.1	GCF_014839605.1	PRJNA343595	SAMN05791072
	4LNG101	2008	China	Hypophthalmichthys molitrix	Aquatic	GCA_001939675.1	GCF_001939675.1	PRJNA343741	SAMN05792599
	A008N2	2021	China	water	Aquatic	GCA_022759545.1	GCF_022759545.1	PRJNA817329	SAMN26806291
	A058	2020	China	Channa argus	Aquatic	GCA_024199115.1	GCF_024199115.1	PRJNA843025	SAMN28697778
	A-1	2018	USA	Homo sapiens	Terrestrial	GCA_014397045.1	GCF_014397045.1	PRJNA648413	SAMN15641139
	A34a	2019	South Africa	rectal swab	Terrestrial	GCA_015353175.1	GCF_015353175.1	PRJNA564235	SAMN12706444
	AC133	2008	Korea	Carassius carassius	Aquatic	GCA_022631195.1	GCF_022631195.1	PRJNA812366	SAMN26377313
	AC185	2012	Korea	Anguilla rostrata	Aquatic	GCA_022631175.1	GCF_022631175.1	PRJNA812366	SAMN26377314
	AD9	2010	USA	wetland sediment	Aquatic	GCA_000626755.1	GCF_000626755.1	PRJNA236257	SAMN02673382
	Ae34	2007	Sri Lanka	fish	Aquatic	GCA_000698205.1	GCF_000698205.1	PRJDB1739	SAMD00000402
	Aer_Brac14	2010	Brazil	Oreochromis niloticus	Aquatic	GCA_019348925.1	GCF_019348925.1	PRJNA594949	SAMN13541507
	Aer_Brac14A	2010	Brazil	Dendrocephalus brasiliensis	Aquatic	GCA_022700855.1	GCF_022700855.1	PRJNA579172	SAMN13104751
	Aer_Brac46	2010	Brazil	Dendrocephalus brasiliensis	Aquatic	GCA_019399935.1	GCF_019399935.1	PRJNA592528	SAMN13427745
	Aer_Brac66	2010	Brazil	Dendrocephalus brasiliensis	Aquatic	GCA_022700815.1	GCF_022700815.1	PRJNA577922	SAMN13041436
	Aer_LaG33	2010	Brazil	Lophiosilurus alexandri	Aquatic	GCA_017310135.1	GCF_017310135.1	PRJNA594926	SAMN13540891
	Aer_LaG34	2010	Brazil	Lophiosilurus alexandri	Aquatic	GCA_017310075.1	GCF_017310075.1	PRJNA594183	SAMN13507464
	Aer_On19M	2009	Brazil	Oreochromis niloticus	Aquatic	GCA_019348745.1	GCF_019348745.1	PRJNA591484	SAMN13382606
	Aer_On1M	2009	Brazil	Oreochromis niloticus	Aquatic	GCA_019348795.1	GCF_019348795.1	PRJNA591552	SAMN13383158
	Aer_On22M	2009	Brazil	Oreochromis niloticus	Aquatic	GCA_019348935.1	GCF_019348935.1	PRJNA594013	SAMN13499920
	Aer_On27M	2009	Brazil	Oreochromis niloticus	Aquatic	GCA_019348915.1	GCF_019348915.1	PRJNA594950	SAMN13541511
	Aer_On29M	2009	Brazil	Oreochromis niloticus	Aquatic	GCA_016805405.1	GCF_016805405.1	PRJNA594328	SAMN13512719
	Aer_On3M	2009	Brazil	Oreochromis niloticus	Aquatic	GCA_019348875.1	GCF_019348875.1	PRJNA594661	SAMN13526581
	Aer_OnAA	2010	Brazil	Oreochromis niloticus	Aquatic	GCA_019348835.1	GCF_019348835.1	PRJNA594573	SAMN13521181
	Aer_OnP2.2	2010	Brazil	Oreochromis niloticus	Aquatic	GCA_017310155.1	GCF_017310155.1	PRJNA594373	SAMN13514045
	Aer_OnP4.2	2010	Brazil	Oreochromis niloticus	Aquatic	GCA_017310115.1	GCF_017310115.1	PRJNA594374	SAMN13514046
	Aer_OnRU2	2016	Brazil	Oreochromis niloticus	Aquatic	GCA_019348855.1	GCF_019348855.1	PRJNA594645	SAMN13525389
	Aer_OnRU3	2016	Brazil	Oreochromis niloticus	Aquatic	GCA_019348895.1	GCF_019348895.1	PRJNA594706	SAMN13522434
	Aer_Pi25.1HTAS	2009	Brazil	Phractocephalus hemioliopterus	Aquatic	GCA_022700835.1	GCF_022700835.1	PRJNA577921	SAMN13041437
	Aer_WatGTCBM23	2011	Brazil	Oreochromis niloticus	Aquatic	GCA_016805345.1	GCF_016805345.1	PRJNA594349	SAMN13513309
	Aer284	2004	Brazil	Homo sapiens	Terrestrial	GCA_003849735.1	GCF_003849735.1	PRJNA506284	SAMN10457754
	AFG_SD03_1510_Ahy_093	2015	Afghanistan	Canis lupus familiaris	Terrestrial	GCA_003323285.1	GCF_003323285.1	PRJNA433857	SAMN08519208
	Ah_DBHS101	2009	China	Aristichthys nobilis	Aquatic	GCA_002093135.1	GCF_002093135.1	PRJNA379721	SAMN06618438
	Ah_On10M	2009	Brazil	Oreochromis niloticus	Aquatic	GCA_021735805.1	GCF_021735805.1	PRJNA659547	SAMN15915178
	Ah_On16M	2009	Brazil	Oreochromis niloticus	Aquatic	GCA_021735845.1	GCF_021735845.1	PRJNA659562	SAMN15915553
	Ah_On23M	2009	Brazil	Oreochromis niloticus	Aquatic	GCA_021735825.1	GCF_021735825.1	PRJNA659551	SAMN15915372
	AH1	2013	USA	Homo sapiens	Terrestrial	GCA_002834265.1	GCF_002834265.1	PRJNA297179	SAMN03742454
	AH-1	1980	Canada	Fish	Aquatic	GCA_001684445.1	GCF_001684445.1	PRJNA323709	SAMN05187193
	AH10	2011	China	grass carp	Aquatic	GCA_000963645.1	GCF_000963645.1	PRJNA278509	SAMN03421355
	Ah2101	2021	China	Homo sapiens	Terrestrial	GCA_023016135.1	GCF_023016135.1	PRJNA823662	SAMN27512291
	Ah2111	2021	China	Homo sapiens	Terrestrial	GCA_022982835.1	GCF_022982835.1	PRJNA823662	SAMN27350375
	Ah27	2018	China	Channel Catfish	Aquatic	GCA_023823085.1	GCF_023823085.1	PRJNA767203	SAMN21893820
	Ah-HSP	2007	Brazil	Homo sapiens	Terrestrial	GCA_001982465.1	GCF_001982465.1	PRJNA361399	SAMN06233223
	AHNIH1	2013	USA	Perirectal swab	Terrestrial	GCA_001687125.1	GCF_001687125.1	PRJNA273636	SAMN03294822
	AHNIH2	2015	USA	waste water	Aquatic	GCA_002918915.1	GCF_002918915.1	PRJNA430813	SAMN04286972
	AL06-06	2006	USA	Goldfish	Aquatic	GCA_016067665.1	-	PRJNA514245	SAMN01085624
	AL09-71	2009	USA	catfish	Aquatic	GCA_000633175.1	GCF_000633175.1	PRJNA227037	SAMN02726090
	AL09-79	2009	USA	catfish	Aquatic	GCA_016067755.1	-	PRJNA514245	SAMN01085620
	AL10-121	2010	USA	catfish	Aquatic	GCA_016067095.1	-	PRJNA514245	SAMN01085621
	AL97-91	1997	USA	Tilapia	Aquatic	GCA_016068195.1	-	PRJNA514245	SAMN01085625
	Arkansas_2010	2010	USA	catfish	Aquatic	GCA_001705945.1	GCF_001705945.1	PRJNA321184	SAMN04967902
	B-1	2019	USA	Homo sapiens	Terrestrial	GCA_014396965.1	-	PRJNA648413	SAMN15641141
	B-2	2019	USA	Homo sapiens	Terrestrial	GCA_014396945.1	GCF_014396945.1	PRJNA648413	SAMN15641156
	Brac54	2010	Brazil	Microcrustacean	Aquatic	GCA_019399965.1	GCF_019399965.1	PRJNA592442	SAMN13424805
	Brac6	2010	Brazil	Microcrustacean	Aquatic	GCA_017310195.1	GCF_017310195.1	PRJNA591199	SAMN13353934
	BSK-10	1990	China	Carassius carassius	Aquatic	GCA_002114075.1	GCF_002114075.1	PRJNA381330	SAMN06674713
	BT-2012-871	2012	Viet Nam	catfish	Aquatic	GCA_023924245.1	GCF_023924245.1	PRJNA833542	SAMN28000212
	CN17A0055	2017	China	Homo sapiens	Terrestrial	GCA_016729685.1	GCF_016729685.1	PRJNA685342	SAMN17083342
	CN17A0062	2017	China	Homo sapiens	Terrestrial	GCA_016729665.1	GCF_016729665.1	PRJNA685342	SAMN17083345
	CN17A0078	2017	China	Homo sapiens	Terrestrial	GCA_016729605.1	GCF_016729605.1	PRJNA685342	SAMN17083349
	CN17A0134	2017	China	Homo sapiens	Terrestrial	GCA_016729125.1	GCF_016729125.1	PRJNA685342	SAMN17083373
	CN17A0135	2017	China	Homo sapiens	Terrestrial	GCA_016729115.1	GCF_016729115.1	PRJNA685342	SAMN17083374
	CN17A0136	2017	China	Homo sapiens	Terrestrial	GCA_016729025.1	GCF_016729025.1	PRJNA685342	SAMN17083375
	CSUSB2	2019	USA	American Alligators water tank	Aquatic	GCA_020162255.1	GCF_020162255.1	PRJNA765017	SAMN21540782
	D4	2012	China	fish	Aquatic	GCA_001518775.1	GCF_001518775.1	PRJNA308632	SAMN04404355
	DT-TTD-2020-734	2020	Viet Nam	catfish	Aquatic	GCA_023913415.1	GCF_023913415.1	PRJNA833542	SAMN28000209
	FDAARGOS_78	2013	USA	Homo sapiens	Terrestrial	GCA_000783635.2	GCF_000783635.1	PRJNA231221	SAMN02934532
	GD21SC2284TT	2021	China	fish	Aquatic	GCA_024583175.1	GCF_024583175.1	PRJNA863902	SAMN30068475
	GSH8-2	2018	Japan	wastewater	Aquatic	GCA_004296435.1	GCF_004296435.1	PRJDB6962	SAMD00144877
	GTCBM_22	2011	Brazil	water	Aquatic	GCA_019348635.1	GCF_019348635.1	PRJNA590794	SAMN13339007
	GYK1	2001	China	Siniperca chuatsi	Aquatic	GCA_001683535.1	GCF_001683535.1	PRJNA323754	SAMN05188441
	HIa5mS2	2021	Japan	hospital sewage	Aquatic	GCA_018682315.1	GCF_018682315.1	PRJNA703737	SAMN18022882
	HX-3	2019	China	Larimichthys crocea	Aquatic	GCA_009791455.1	GCF_009791455.1	PRJNA595800	SAMN13567714
	HZAUAH	2015	China	crucian	Aquatic	GCA_001937135.1	GCF_001937135.1	PRJNA356344	SAMN06112127
	JBN2301	2009	China	crucian carp	Aquatic	GCA_001455365.1	GCF_001455365.1	PRJNA302121	SAMN04266592
	KAM330	2018	Japan	aquatic animals	Aquatic	GCA_014679585.1	GCF_014679585.1	PRJDB10427	SAMD00242552
	KAM385	2019	Japan	aquatic animals, plants, and environment in Asia	Aquatic	GCA_019972695.1	GCF_019972695.1	PRJDB11802	SAMD00294598
	KAM461	2019	Japan	environment including aquatic animals and plants in Japan	Aquatic	GCA_022835875.1	GCF_022835875.1	PRJDB11802	SAMD00432556
	KLG1	2019	United Kingdom	River Don	Aquatic	GCA_901212375.1	GCF_901212375.1	PRJEB31025	SAMEA5282778
	KN-Mc-1R2	2016	South Korea	Myocastor coypus	Terrestrial	GCA_003014775.1	GCF_003014775.1	PRJNA438415	SAMN08715271
	L652	2020	China	river water	Aquatic	GCA_024649885.1	GCF_024649885.1	PRJNA864564	SAMN30074256
	LaG38	2010	Brazil	Fish	Aquatic	GCA_018094775.1	GCF_018094775.1	PRJNA591768	SAMN13387565
	LHW39	2013	China	Megalobrama amblycephala	Aquatic	GCA_011602425.1	GCF_011602425.1	PRJNA611874	SAMN14351661
	LP0103	2021	Taiwan	Hypostomus plecostomus	Aquatic	GCA_022557195.1	GCF_022557195.1	PRJNA810314	SAMN26244239
	LPL-1	2013	China	sturgeon	Aquatic	GCA_020257365.1	GCF_020257365.1	PRJNA767215	SAMN21894389
	LZ-MG14	2018	China	activated sludge	Aquatic	GCA_011603095.1	GCF_011603095.1	PRJNA610129	SAMN14278045
	M013	2013	Malaysia	waterfall	Aquatic	GCA_000783255.1	GCF_000783255.1	PRJNA264123	SAMN03113148
	M023	2013	Malaysia	waterfall	Aquatic	GCA_000786315.1	GCF_000786315.1	PRJNA265923	SAMN03162034
	M052	2013	Malaysia	waterfall	Aquatic	GCA_001756325.1	GCF_001756325.1	PRJNA326907	SAMN05294042
	M053	2013	Malaysia	waterfall	Aquatic	GCA_001756345.1	GCF_001756345.1	PRJNA326908	SAMN05294043
	M062	2013	Malaysia	waterfall	Aquatic	GCA_000803185.1	GCF_000803185.1	PRJNA265924	SAMN03154072
	M894	2020	China	river water	Aquatic	GCA_024649645.1	GCF_024649645.1	PRJNA864564	SAMN30074257
	MGYG-HGUT-02526	2019	USA	Human gut	Terrestrial	GCA_902388065.1	GCF_902388065.1	PRJEB33885	SAMEA5852031
	ML09-121	2009	USA	catfish	Aquatic	GCA_016067815.1	-	PRJNA514245	SAMN01085618
	ML09-122	2009	USA	catfish	Aquatic	GCA_001604905.1	GCF_001604905.1	PRJNA302469	SAMN04274135
	MN98-04	1997	USA	Tilapia	Aquatic	GCA_001705915.1	GCF_001705915.1	PRJNA321182	SAMN04967900
	MX16A	2012	China	water	Aquatic	GCA_001895965.1	GCF_001895965.1	PRJNA353572	SAMN06016471
	NF1	2012	USA	Homo sapiens	Terrestrial	GCA_000708105.1	GCF_000708105.1	PRJNA237913	SAMN02597476
	NF2	2012	USA	Homo sapiens	Terrestrial	GCA_000708065.1	GCF_000708065.1	PRJNA237917	SAMN02597477
	NUITM-VA1	2021	Viet Nam	aquatic animals, plants, and environment in Asia	Aquatic	GCA_021654355.1	GCF_021654355.1	PRJDB10427	SAMD00424814
	On9M	2009	Brazil	Oreochromis niloticus	Aquatic	GCA_018094725.1	GCF_018094725.1	PRJNA591221	SAMN13354297
	OnP22	2010	Brazil	Fish	Aquatic	GCA_018094805.1	GCF_018094805.1	PRJNA591795	SAMN13389033
	OnP3.1	2010	Brazil	Oreochromis niloticus	Aquatic	GCA_017310215.1	GCF_017310215.1	PRJNA595062	SAMN13545457
	pc104A	2010	USA	catfish pond	Aquatic	GCA_000635955.1	GCF_000635955.1	PRJNA227038	SAMN02728499
	Pi11	2009	Brazil	Phractocephalus hemioliopterus	Aquatic	GCA_019399995.1	GCF_019399995.1	PRJNA592155	SAMN13412801
	PW01	2008	China	pool water	Aquatic	GCA_014332675.1	GCF_014332675.1	PRJNA324645	SAMN05212262
	RB-AH	2012	Malaysia	soil	Terrestrial	GCA_000724965.1	GCF_000724965.1	PRJNA253773	SAMN02892980
	RIT668	2019	USA	Clemmys guttata	Terrestrial	GCA_012641195.1	GCF_012641195.1	PRJNA622569	SAMN14521489
	S0629	2020	USA	Heterelmis comalensis	Terrestrial	GCA_024158785.1	GCF_024158785.1	PRJNA853356	SAMN29379422
	S0637	2020	USA	Heterelmis comalensis	Terrestrial	GCA_024158585.1	GCF_024158585.1	PRJNA853356	SAMN29379429
	S541	2020	China	river water	Aquatic	GCA_024649705.1	GCF_024649705.1	PRJNA864564	SAMN30074259
	S73-1	2020	USA	organic broccoli Slaw	Terrestrial	GCA_017315485.1	GCF_017315485.1	PRJNA705736	SAMN18099584
	SD/21-01	2015	India	Fresh water pond	Aquatic	GCA_025755845.1	GCF_025755845.1	PRJNA793054	SAMN24499248
	SD/21-05	2015	India	Fresh water pond	Aquatic	GCA_025755835.1	GCF_025755835.1	PRJNA793054	SAMN24499249
	SNUFPC-A8	2009	Korea	cherry salmon	Aquatic	GCA_000315835.1	GCF_000315835.1	PRJNA175471	SAMN02470915
	S-P-C-021.01	2021	Sudan	Homo sapiens	Terrestrial	GCA_022488365.1	-	PRJNA806525	SAMN26095833
	S-P-C-022.01	2021	Sudan	Homo sapiens	Terrestrial	GCA_022488385.1	-	PRJNA806525	SAMN26095834
	T4	1994	Bangladesh	Labeo rohita	Aquatic	GCA_905132965.1	GCF_905132965.1	PRJEB41556	SAMEA7678026
	TK181	2016	Nigeria	Beach Water	Aquatic	GCA_023910305.1	GCF_023910305.1	PRJNA759177	SAMN21157135
	TN-97-08	1997	USA	Diseased Bluegill	Aquatic	GCA_001535585.1	GCF_001535585.1	PRJNA301651	SAMN04253181
	TPS-30	1990	China	parabramis pekinensis	Aquatic	GCA_002115515.1	GCF_002115515.1	PRJNA381370	SAMN06675356
	USC_WW_2022	2022	USA	influent wastewater	Aquatic	GCA_025833815.1	GCF_025833815.1	PRJNA887832	SAMN31202179
	vAh_ST251	2013	Viet Nam	Pangasianodon hypophthalmus	Aquatic	GCA_905132945.1	GCF_905132945.1	PRJEB41556	SAMEA7678031
	VL-2012-870	2012	Viet Nam	catfish	Aquatic	GCA_023913355.1	GCF_023913355.1	PRJNA833542	SAMN28000211
	VL-2013-869	2013	Viet Nam	catfish	Aquatic	GCA_023913305.1	GCF_023913305.1	PRJNA833542	SAMN28000210
	W37	2013	China	fish	Aquatic	GCA_014324385.1	GCF_014324385.1	PRJNA482427	SAMN09704980
	WCHAH045096	2015	China	Sewage	Aquatic	GCA_002850695.3	GCF_002850695.3	PRJNA415336	SAMN07821593
	WCX23	2017	China	diarrheal snake	Terrestrial	GCA_004684305.1	GCF_004684305.1	PRJNA530076	SAMN11293745
	WP7-S18-ESBL-06	2018	Japan	wastewater	Aquatic	GCA_014161955.1	GCF_014161955.1	PRJDB6962	SAMD00194576
	WP8-S18-ESBL-02	2018	Japan	wastewater	Aquatic	GCA_014169715.1	GCF_014169715.1	PRJDB6962	SAMD00194624
	ZYAH72	2015	China	Crucian	Aquatic	GCA_003491225.1	GCF_003491225.1	PRJNA339368	SAMN05590109
	ZYAH75	2015	China	Homo sapiens	Terrestrial	GCA_003491245.1	GCF_003491245.1	PRJNA339336	SAMN05589911
	ATCC 7966	1987		milk	Terrestrial	GCA_001999685.1	GCF_001999685.1	PRJNA341407	SAMN05721785
	NJ-35	2010	China	diseased cyprinoid fish	Aquatic	GCA_001019645.1	GCF_001019645.1	PRJNA226230	SAMN03744001
	23-C-23	2017	China	diarrheal snake	Terrestrial	GCA_004684325.1	GCF_004684325.1	PRJNA530083	SAMN11293757
	SCV-1	2016	China	Fish	Aquatic	GCA_028639845.1	-	PRJNA514245	SAMN21499650
	B11	2002	China	farmed eel	Aquatic	GCA_013205705.1	-	PRJNA634798	SAMN15009239
	A_dhakensis	strain: TN14 (used in this study for outgroup)				GCA_905132925.1	GCF_905132925.1	PRJEB41556	SAMEA7678024
	A_salmonicida	strain: AS3 (used in this study for outgroup)				GCA_028355655.1	GCF_028355655.1	PRJNA896320	SAMN31541908
	A_veronii	strain: FDAARGOS_632 (used in this study for outgroup)				GCA_008693705.1	GCF_008693705.1	PRJNA231221	SAMN11056347
	A_caviae	strain: WP8-S18-ESBL-04 (used in this study for outgroup)				GCA_014169735.1	GCF_014169735.1	PRJDB6962	SAMD00194626
	A_sobria	strain: CECT 4245 (used in this study for outgroup)				GCA_000820145.1	GCF_000820145.1	PRJEB7040	SAMEA2752408
	A_jandaei	strain: FDAARGOS_986 (used in this study for outgroup)				GCA_016127195.1	GCF_016127195.1	PRJNA231221	SAMN16357155
