# Supplementary material for: Genomic and Transcriptomic Diversification of Flagellin Genes Provides Insight into Environmental Adaptation and Phylogeographic Characteristics in Aeromonas hydrophila
Source: Microb Ecol. 2024 May 2;87(1):65. doi: 10.1007/s00248-024-02373-4 (PMC11065939; doi:10.1007/s00248-024-02373-4)
Supplement: Supplementary file 3 — Table S2 (XLSX 199 KB) [file 248_2024_2373_MOESM3_ESM.xlsx]

## Sheet: Sheet1
	Strain/Species	104	117	226	2359	2961	3019	3206	3924	4484	4960	71317	71328	71339	2JBN101	34SFC-3	4LNC202	4LNG101	A008N2	A058	A-1	A34a	AC133	AC185	AD9	Ae34	Aer_Brac14	Aer_Brac14A	Aer_Brac46	Aer_Brac66	Aer_LaG33	Aer_LaG34	Aer_On19M	Aer_On1M	Aer_On22M	Aer_On27M	Aer_On29M	Aer_On3M	Aer_OnAA	Aer_OnP2.2	Aer_OnP4.2	Aer_OnRU2	Aer_OnRU3	Aer_Pi25.1HTAS	Aer_WatGTCBM23	Aer284	AFG_SD03_1510_Ahy_093	Ah_DBHS101	Ah_On10M
	104	100	96.2429	96.2924	96.0229	95.9712	96.0851	96.0585	96.3824	95.9341	96.0781	96.1818	96.2254	96.2239	95.7313	96.074	95.7478	95.7654	96.2436	96.2675	96.1559	95.3555	95.9163	96.0959	96.1546	96.0241	96.1635	96.3407	96.3151	96.308	96.3678	96.3521	96.2279	96.2069	96.0592	96.2179	96.2137	96.4864	96.3429	96.316	96.3731	96.4689	96.4148	96.0688	97.7752	96.027	96.2302	95.7287	96.0625
	117	96.7523	100	96.9278	96.7776	96.7976	96.7787	96.7428	96.8387	96.6466	96.8465	96.858	96.9592	97.0075	96.6847	96.9582	96.6762	96.7013	97.0234	96.9732	96.9405	96.3873	96.7391	97.0399	96.8269	96.8632	96.9566	97.0351	96.9346	97.0146	97.0088	97.0128	96.8202	96.8964	96.879	97.1049	96.8095	97.0136	96.9987	97.0343	97.0021	96.9851	96.9745	96.7674	96.9594	96.779	97.013	96.7024	96.9236
	226	96.623	96.9479	100	96.752	96.8021	96.6241	96.9044	96.829	96.5483	96.8834	96.9059	96.8908	96.9204	96.817	96.9881	96.8109	96.7917	96.8935	96.8669	96.801	96.3749	96.7733	96.8463	97.0314	96.9475	97.0118	97.06	97.0556	97.0786	97.0708	97.0789	96.9107	97.0296	96.9499	96.9725	96.9196	96.9505	97.0794	97.062	97.0663	96.9227	96.95	96.8774	96.8942	96.7826	96.9457	96.8056	96.9864
	2359	96.5211	96.7775	96.7473	100	96.7252	96.5736	96.7577	96.7505	96.603	96.8097	96.8073	96.7812	96.6818	96.5072	96.6603	96.5323	96.5018	96.8361	96.7811	96.6053	96.2597	96.6343	96.7119	96.688	96.8064	96.8682	96.944	96.8593	96.9423	96.8819	96.8661	96.7739	96.6608	96.7962	96.7457	96.7739	96.641	96.8938	96.8608	96.9144	96.6495	96.6817	96.6478	96.7417	96.69	96.5714	96.5174	96.7782
	2961	96.4811	96.8311	96.7663	96.7263	100	96.7712	97.0855	96.9432	96.8048	96.9371	97.1024	96.8662	96.7843	96.7871	96.6809	96.7282	96.7673	96.8966	96.7666	96.7525	96.5368	96.8571	96.8002	96.9483	96.9593	96.8967	96.9067	96.852	96.9454	96.9327	96.8795	96.75	96.8137	96.8361	96.8084	96.7788	96.7914	96.8703	96.9356	96.9517	96.7645	96.8009	97.0374	96.7765	96.8822	96.7896	96.8013	96.7912
	3019	96.6331	96.7714	96.6242	96.6211	96.7867	100	96.7796	96.9787	96.6178	96.8709	96.9378	96.8223	96.6461	96.5656	96.5976	96.6262	96.6009	96.7483	96.6697	96.5921	96.2627	96.779	96.4928	96.7012	96.8952	96.6853	96.8179	96.77	96.8512	96.829	96.8043	96.657	96.6093	96.5779	96.6328	96.6524	96.768	96.8304	96.8505	96.8147	96.7615	96.7103	96.7649	96.843	96.7581	96.5942	96.6591	96.6191
	3206	96.5172	96.7763	96.8464	96.7465	97.0614	96.7841	100	96.9401	96.8796	96.9041	97.1603	96.8364	96.8	96.864	96.7531	96.9043	96.8909	96.8716	96.8451	96.7929	96.3214	96.85	96.7923	96.8259	96.9784	96.8471	96.9204	96.8453	96.8934	96.9423	96.8669	96.8045	96.8582	96.7614	96.7576	96.8087	96.7278	96.8859	96.9488	96.9104	96.7535	96.7706	97.099	96.7286	96.819	96.7868	96.9283	96.7614
	3924	96.8723	96.8144	96.8634	96.8	96.9485	96.8996	96.945	100	96.8031	96.954	97.0176	96.8979	96.8051	96.8744	96.799	96.8535	96.8332	96.9129	96.8512	96.8116	96.3611	96.8726	96.8255	96.9983	97.0522	96.8671	96.9445	96.8476	96.9227	96.956	96.9025	96.8708	96.9088	96.7477	96.8292	96.7909	97.0038	96.9306	96.924	96.9794	97.0249	96.9982	96.9818	97.0099	96.9342	96.7903	96.8724	96.748
	4484	96.3811	96.5915	96.5798	96.6224	96.7347	96.5571	96.8044	96.7852	100	96.744	96.8797	96.7033	96.5956	96.619	96.6303	96.6908	96.6495	96.6125	96.66	96.5735	96.1861	96.7682	96.5557	96.7822	96.8194	96.6761	96.7306	96.6568	96.7474	96.7732	96.7469	96.7246	96.6531	96.6104	96.5736	96.7098	96.6404	96.7605	96.7301	96.7939	96.5975	96.6342	96.8084	96.6894	96.6442	96.5458	96.7253	96.5911
	4960	96.5884	96.8602	96.8769	96.8122	97.0124	96.8712	96.8766	96.9802	96.8234	100	97.0129	96.9518	96.8247	96.7585	96.7843	96.7748	96.7922	96.9189	96.9649	96.7793	96.3228	96.907	96.8217	96.9143	96.9949	96.8705	96.9593	96.9071	96.9402	96.9246	96.8888	96.7776	96.8407	96.7856	96.808	96.8104	96.8256	96.8631	96.9302	96.9452	96.7823	96.7931	96.9477	96.8516	96.877	96.8325	96.7566	96.7992
	71317	96.6867	96.9131	96.9393	96.819	97.1101	96.9003	97.1587	96.9979	96.9072	96.9817	100	96.862	96.8855	97.0134	96.8677	97.0047	96.9981	96.9559	96.8698	96.8774	96.587	97.0336	96.9037	97.0787	97.0247	97.0097	96.9666	96.9786	96.9961	97.0257	96.9739	96.875	96.9134	96.9959	96.9745	96.8608	96.9072	96.9584	97.0127	96.9847	96.8858	96.9322	97.1589	96.8915	96.9314	96.8684	97.0312	97.0028
	71328	96.654	96.8648	96.8906	96.84	96.8401	96.754	96.8558	96.9232	96.6767	96.9484	96.9083	100	96.9271	96.7943	96.921	96.7063	96.7326	97.0258	97.8955	96.8417	96.2385	96.8058	96.8821	96.9023	96.8784	97.022	97.0946	97.0295	97.0768	97.0484	97.0333	96.8794	96.9747	96.8922	97.0008	96.874	96.9744	97.02	97.0509	97.0893	96.9511	96.9361	96.8906	97.0152	96.8609	96.9318	96.76	96.973
	71339	96.707	96.9899	96.8942	96.7106	96.7498	96.7005	96.8317	96.8584	96.5665	96.8386	96.8757	96.96	100	96.6436	97.6248	96.6983	96.6561	98.7921	96.8782	97.0794	96.3813	96.6766	96.9394	96.7704	96.8849	96.9806	97.0439	96.9942	97.0543	97.0039	96.9477	96.9321	96.9642	96.9735	97.0216	96.8918	96.8821	97.0315	97.0214	97.0577	96.8685	96.8996	96.8158	96.9693	96.7503	97.1404	96.7648	96.9523
	2JBN101	96.2959	96.6668	96.8073	96.5318	96.7632	96.5542	96.8613	96.9	96.7037	96.7149	96.9993	96.7743	96.6343	100	96.6475	99.9342	99.8843	96.6904	96.7334	96.5496	96.2647	99.8855	96.6591	96.7463	96.9122	96.8397	96.8486	96.7844	96.8511	96.8033	96.8056	96.7546	96.7115	96.6815	96.8423	96.7085	96.4956	96.8267	96.8225	96.8554	96.5407	96.5305	96.7529	96.6637	96.7878	96.7075	99.9481	96.6631
	34SFC-3	96.6831	96.9813	96.9641	96.6719	96.667	96.6081	96.7416	96.8357	96.6161	96.8592	96.8386	96.8829	97.6198	96.6117	100	96.6545	96.6449	97.637	96.943	97.0359	96.2	96.6497	96.9875	96.8273	96.8631	97.065	97.06	97.0366	97.0132	97.005	97.0082	96.8601	96.8974	96.9486	97.0201	96.8917	96.9823	97.0086	97.0081	97.0057	96.9322	96.974	96.7628	96.9981	96.7547	97.1371	96.7178	96.9715
	4LNC202	96.2486	96.7023	96.8122	96.4634	96.7583	96.5943	96.8775	96.863	96.7105	96.8028	96.9993	96.7603	96.6831	99.9555	96.6557	100	99.9231	96.7188	96.7715	96.5505	96.179	99.8765	96.7259	96.8024	96.9	96.9153	96.88	96.8579	96.8872	96.8511	96.9024	96.7911	96.7826	96.7759	96.9413	96.7286	96.6836	96.8956	96.8778	96.8719	96.7165	96.6903	96.7115	96.7306	96.8084	96.7518	99.9927	96.7152
	4LNG101	96.1628	96.6584	96.7835	96.4745	96.7136	96.5449	96.8411	96.8226	96.6313	96.721	96.942	96.7488	96.5997	99.8856	96.6446	99.9208	99.9999	96.6342	96.717	96.5624	96.1383	99.8371	96.6954	96.7715	96.8576	96.8537	96.8261	96.8209	96.8771	96.827	96.8594	96.6931	96.784	96.7191	96.8603	96.6731	96.6394	96.8751	96.8504	96.8534	96.6561	96.6271	96.6671	96.7357	96.7414	96.6916	99.9298	96.7469
	A008N2	96.7677	97.0113	96.9064	96.8148	96.8866	96.7294	96.8517	96.8848	96.5967	96.868	96.8958	96.9794	98.8043	96.6698	97.6597	96.7273	96.7017	100	96.9837	97.0411	96.4362	96.7813	97.0095	96.8422	96.9125	97.0687	97.0732	97.0664	97.0452	97.0873	96.9862	96.9069	96.9	96.9866	97.0572	96.9051	96.9606	97.0623	97.0458	97.0796	96.9898	96.976	96.8881	97.0088	96.7807	97.0466	96.724	96.9614
	A058	96.7182	96.9559	96.8759	96.8147	96.8312	96.6716	96.8395	96.822	96.7325	96.8878	96.9528	97.912	96.8896	96.7269	96.9301	96.74	96.6903	97.0057	100	96.8321	96.2946	96.8072	96.8986	96.8793	96.9272	97.0807	97.1227	97.0734	97.1084	97.0778	97.0624	96.9489	96.9767	96.9908	96.9788	96.9528	97.0386	97.0379	97.0739	97.0756	96.9917	97.0117	96.8403	97.0329	96.8673	96.9946	96.7825	96.9864
	A-1	96.5834	96.9852	96.8119	96.6071	96.7593	96.6364	96.8193	96.8745	96.5572	96.8412	96.8655	96.9287	97.0702	96.6179	97.0501	96.5376	96.5689	97.1147	96.9314	100	96.3718	96.71	96.864	96.6977	96.8508	96.9295	97.034	96.9639	97.0267	97.0755	96.9787	96.8582	96.9145	96.8666	96.8871	96.8521	96.8619	97.0106	97.0202	97.0494	96.9045	96.8743	96.7498	96.8537	96.6937	99.7369	96.5716	96.8784
	A34a	95.8078	96.4011	96.2613	96.1939	96.4788	96.2278	96.3489	96.4093	96.1666	96.2681	96.5306	96.2906	96.318	96.2056	96.0989	96.2184	96.2089	96.3846	96.2316	96.3128	100	96.2921	96.2794	96.3097	96.3695	96.3079	96.2448	96.3305	96.3014	96.2971	96.251	96.3024	96.1914	96.2737	96.2908	96.3176	96.2395	96.2984	96.3038	96.2813	96.0903	96.1343	96.3972	96.2064	96.3041	96.368	96.2508	96.2542
	AC133	96.3723	96.7294	96.7418	96.5902	96.8438	96.7203	96.9032	96.9226	96.7876	96.8863	97.0002	96.8142	96.5808	99.9026	96.6472	99.8879	99.8488	96.8126	96.8141	96.7202	96.3091	100	96.8082	96.7791	97.032	96.8376	96.8689	96.8377	96.9115	96.8617	96.866	96.7491	96.7213	96.7163	96.7933	96.7693	96.6319	96.8539	96.8996	96.877	96.5889	96.6244	96.88	96.7046	96.8245	96.7526	99.8992	96.749
	AC185	96.6016	97.0078	96.8906	96.7476	96.8153	96.6296	96.8396	96.7982	96.6377	96.8143	96.915	96.8664	97.0016	96.7469	97.0476	96.774	96.7248	96.9986	96.8666	96.9316	96.3081	96.8077	100	96.8215	96.8251	97.0525	97.1023	97.0295	97.097	97.049	96.9849	96.827	96.9315	97.021	97.1359	96.8691	96.949	97.0705	97.0559	97.0925	96.9417	96.9496	96.7826	96.9008	96.6645	97.037	96.7726	96.9884
	AD9	96.47	96.7535	96.964	96.6242	96.8856	96.651	96.7463	96.9178	96.7562	96.8414	97.0255	96.7282	96.6996	96.59	96.7502	96.723	96.7048	96.742	96.7953	96.6425	96.3467	96.668	96.68	100	96.9425	96.7644	96.7548	96.7525	96.7529	96.7818	96.8073	96.7616	96.6699	96.7058	96.6698	96.7766	96.6991	96.7425	96.7857	96.7412	96.6807	96.7134	96.9004	96.8231	96.7757	96.714	96.7292	96.7121
	Ae34	96.5414	96.8145	96.9255	96.7934	96.944	96.8351	96.9156	97.044	96.8574	96.9836	97.0098	96.8997	96.8082	96.8484	96.8579	96.8833	96.8211	96.9267	96.9198	96.7743	96.3996	96.9797	96.801	96.9804	100	96.9337	96.9593	96.9312	96.9707	96.9922	96.9526	96.8338	96.9102	96.8698	96.7747	96.8427	96.9154	96.9872	96.9673	96.9933	96.9153	96.9071	96.9157	96.8737	96.9364	96.8954	96.8869	96.8776
	Aer_Brac14	96.6593	96.9911	97.0392	96.8214	96.9144	96.7159	96.7922	96.8299	96.641	96.8184	96.9525	96.9845	96.9439	96.7782	97.0481	96.8421	96.8157	97.0473	97.0301	96.9066	96.3445	96.8474	97.0307	96.8508	96.9454	100	97.1127	99.9907	97.1298	97.1065	97.125	96.9449	97.0131	97.0374	97.0146	96.9839	96.9586	97.1042	97.1051	97.1399	96.9243	96.9416	96.9024	96.9599	96.8377	97.0057	96.9089	97.0453
	Aer_Brac14A	96.7477	97.0471	97.0886	96.9009	96.9641	96.8361	96.9521	96.9646	96.7633	96.9564	97.0159	97.0677	97.0242	96.8399	97.0153	96.8686	96.8711	97.0802	97.1036	96.9776	96.2863	96.8718	97.0578	96.8474	97.0054	97.1479	100	97.1275	99.9909	99.9907	99.9812	96.9956	97.1	97.1335	97.0239	96.9974	97.0244	99.9932	99.9909	99.9926	97.0315	97.0335	96.9705	97.0005	96.8111	97.0302	96.8801	97.094
	Aer_Brac46	96.7541	96.9885	97.0408	96.8533	96.9149	96.7422	96.8189	96.7999	96.6983	96.8169	96.9582	97.0578	97.0073	96.8625	97.0364	96.884	96.8573	97.0389	97.062	96.945	96.4003	96.8724	97.0093	96.8401	96.9433	99.993	97.154	100	97.1353	97.1203	97.1298	97.0013	97.0213	97.0782	96.9962	96.9804	96.9534	97.1496	97.1615	97.1767	96.9511	96.947	96.9378	96.977	96.8106	96.9941	96.9167	97.0864
	Aer_Brac66	96.7665	97.0157	97.0535	96.8823	96.9484	96.8038	96.9475	96.9507	96.7726	96.9566	97.0254	97.0641	97.014	96.8062	97.0007	96.8684	96.8604	97.0791	97.1275	96.9866	96.3473	96.8637	97.081	96.8255	96.9791	97.1457	99.9879	97.1367	100	99.9938	99.9893	97.0117	97.0745	97.1623	97.0076	96.976	97.049	99.9946	99.992	99.9932	97.0754	97.0336	96.9887	97.0346	96.8048	97.0317	96.8857	97.1117
	Aer_LaG33	96.7979	97.0519	97.0782	96.8774	96.9429	96.8222	96.9404	96.9503	96.7485	96.9028	96.9799	97.0395	96.987	96.8364	97.0224	96.864	96.844	97.1179	97.1139	96.9963	96.2618	96.8825	97.0621	96.8044	96.9672	97.1059	99.9861	97.0882	99.9897	100	99.9844	97.0321	97.0879	97.1231	97.0439	96.9871	96.9865	99.9868	99.9887	99.9882	96.9596	96.971	96.9726	96.9866	96.838	97.0045	96.8978	97.1345
	Aer_LaG34	96.7814	97.0431	97.0736	96.9462	96.9462	96.8036	96.9123	96.9297	96.7296	96.9127	96.9574	97.0493	96.9352	96.8269	97.0247	96.858	96.8495	97.0573	97.0802	96.9449	96.3267	96.8726	97.033	96.8162	97.0157	97.1307	99.9783	97.1322	99.9795	99.9852	100	97.0072	97.12	97.1357	97.0236	97.0024	96.9945	99.9921	99.9899	99.986	96.9934	96.9435	96.9654	97.0203	96.8763	97.0253	96.8885	97.0729
	Aer_On19M	96.7033	96.8821	96.9343	96.8161	96.792	96.6368	96.8009	96.7676	96.6818	96.7923	96.8532	96.8254	96.8846	96.7686	96.8492	96.754	96.6954	96.9108	96.939	96.8577	96.3737	96.7558	96.9228	96.8418	96.8877	96.9601	97.0323	96.9689	97.0382	97.0251	96.999	100	97.0243	96.9233	96.8868	99.9894	96.9027	97.033	96.9835	97.0456	96.9202	96.9108	96.8198	96.8868	96.7805	96.8477	96.7813	96.8999
	Aer_On1M	96.6454	96.8769	97.0598	96.7654	96.7202	96.6083	96.877	96.8844	96.5985	96.8291	96.943	96.9856	96.888	96.7287	96.8733	96.7943	96.7556	96.9439	96.9502	96.8946	96.2743	96.6462	96.8712	96.8087	96.9449	97.0117	97.0736	97.0266	97.0933	97.0944	97.1047	96.9787	100	97.0897	96.9818	96.941	96.9141	97.1192	97.1143	97.0763	96.9303	96.9103	96.7755	96.8177	96.7903	96.9933	96.8225	97.1142
	Aer_On22M	96.4926	96.8973	96.9989	96.8134	96.7955	96.5864	96.8276	96.7908	96.6021	96.7926	96.9367	96.8956	96.9342	96.6826	96.9762	96.7676	96.6748	96.959	96.9696	96.8697	96.3186	96.7042	96.9603	96.7923	96.8892	97.0835	97.1073	97.0866	97.0999	97.0891	97.1073	96.9624	97.1241	100	97.0484	96.937	96.8938	97.103	97.1143	97.125	96.9201	96.9382	96.8451	96.7951	96.7547	96.943	96.7229	99.9967
	Aer_On27M	96.6704	97.0581	96.9766	96.7034	96.8254	96.6287	96.7122	96.8283	96.5701	96.7681	96.9264	96.8941	97.001	96.7411	97.0695	96.9064	96.8689	97.0423	96.9524	96.8974	96.3496	96.7678	97.118	96.7497	96.8144	97.018	96.9989	97.01	97.0064	97.0384	96.9504	96.88	96.9871	97.0668	100	96.9197	96.8221	96.9871	97.025	96.988	96.819	96.815	96.7554	96.8528	96.6115	97.0348	96.9082	97.028
	Aer_On29M	96.7249	96.8709	96.926	96.8167	96.8003	96.66	96.7949	96.7985	96.687	96.8003	96.8934	96.8547	96.9563	96.7996	96.8878	96.7831	96.732	96.9293	96.9384	96.8608	96.4028	96.7883	96.9547	96.9145	96.884	96.9777	97.0062	96.9532	97.0108	97.0097	97.0026	99.9893	96.9685	96.966	96.935	100	96.9053	97.0477	96.9967	97.0108	96.9571	96.917	96.8269	96.9308	96.787	96.83	96.8184	96.9197
	Aer_On3M	96.9315	96.9902	96.9156	96.7093	96.7052	96.7288	96.8304	96.99	96.6659	96.7916	96.9305	96.9231	96.8698	96.5216	96.8962	96.6681	96.7075	97.0486	97.0052	96.87	96.2442	96.6075	96.9011	96.7385	96.9459	96.9999	96.9804	96.9121	96.9791	96.9709	96.9427	96.9773	96.921	96.8731	96.8585	96.9687	100	97.0027	97.001	96.9957	99.9844	99.9876	96.7558	96.938	96.8012	96.9028	96.6819	96.8384
	Aer_OnAA	96.7913	97.0253	97.0732	96.8741	96.9395	96.8224	96.9459	96.9036	96.7125	96.9142	96.9956	97.046	96.9738	96.842	96.9794	96.8835	96.8649	97.0816	97.061	96.9588	96.2927	96.8648	96.9976	96.8257	96.9832	97.0964	99.9842	97.113	99.9897	99.9885	99.9882	97.0275	97.1159	97.0778	97.0446	96.9982	97.0023	100	99.993	99.991	97.0059	96.9705	96.9683	97.0163	96.8968	97.0679	96.8874	97.0552
	Aer_OnP2.2	96.814	97.0668	97.0698	96.9088	96.9323	96.821	96.9419	96.9173	96.725	96.9197	97.0088	97.0678	96.9839	96.8191	97.0154	96.8896	96.8639	97.0966	97.0842	96.9846	96.2526	96.8871	97.0541	96.8864	96.9946	97.1073	99.9891	97.1156	99.993	99.9902	99.9863	97.0212	97.1001	97.0983	97.0617	97.0177	96.9965	99.9956	100	99.9919	96.9953	96.9825	97.0069	96.9876	96.8666	97.0349	96.9071	97.0613
	Aer_OnP4.2	96.7777	97.0485	97.0708	96.8976	96.944	96.8145	96.9465	96.9784	96.7526	96.9558	97.0252	97.034	97.0298	96.8675	96.986	96.8955	96.8418	97.0647	97.0874	97.0316	96.3063	96.8856	97.069	96.8139	96.9738	97.1464	99.991	97.1294	99.9932	99.9922	99.9827	97.0168	97.0807	97.1372	97.0264	96.9909	96.9919	99.9895	99.9935	100	97.0437	97.0188	96.9737	96.9936	96.8411	97.0216	96.8981	97.1111
	Aer_OnRU2	96.9181	96.9664	96.9243	96.7235	96.7031	96.7492	96.7995	96.9856	96.6869	96.7931	96.9403	96.9471	96.8564	96.5225	96.963	96.6694	96.7145	97.0067	97.0095	96.8647	96.2722	96.6513	96.8915	96.7543	96.9191	96.9679	97.0151	96.9585	97.0159	96.9828	96.9291	96.962	96.9343	96.8591	96.8211	96.8881	99.9887	96.9715	97.0166	97.0101	100	99.9887	96.7746	96.9553	96.7797	96.8942	96.675	96.8924
	Aer_OnRU3	96.9301	96.9981	96.8899	96.6809	96.7399	96.752	96.8211	96.9917	96.6876	96.8092	96.9249	96.9486	96.8765	96.5246	96.9027	96.6818	96.7115	96.9598	97.0069	96.8621	96.2331	96.6069	96.93	96.7285	96.9221	97.0076	96.9796	96.9699	96.9566	96.992	96.9414	96.959	96.9413	96.8868	96.8328	96.9281	99.9957	96.9442	96.9965	96.9307	99.9875	100	96.7845	96.9765	96.7983	96.8789	96.683	96.8899
	Aer_Pi25.1HTAS	96.4343	96.825	96.8925	96.6543	97.0227	96.7435	97.0814	97.0365	96.8823	96.9543	97.1346	96.8281	96.7845	96.6848	96.7677	96.7158	96.7456	96.9033	96.8715	96.7367	96.4049	96.8506	96.8252	96.9961	96.9915	96.9706	96.955	96.9553	96.9156	96.9929	96.9584	96.7854	96.7988	96.8384	96.8025	96.8096	96.7917	96.9458	96.9755	96.9436	96.772	96.7603	100	96.7887	96.9006	96.7618	96.7651	96.8878
	Aer_WatGTCBM23	98.3201	96.9849	96.9521	96.7979	96.8942	96.8639	96.7963	97.1006	96.6677	96.8435	96.8918	97.0012	96.9476	96.6678	96.924	96.7142	96.7549	97.0017	97.0212	96.8438	96.2629	96.7735	96.8639	96.845	96.8919	96.9686	97.033	96.9927	97.0053	97.0354	96.986	96.9501	96.9337	96.7574	96.8655	96.9114	96.9394	96.9657	97.0014	97.0284	96.9421	96.9185	96.8628	100	96.8516	96.9184	96.7856	96.8288
	Aer284	96.5359	96.742	96.736	96.6431	96.8498	96.7524	96.7821	96.9119	96.6862	96.7835	96.9417	96.7982	96.7093	96.6828	96.7478	96.7446	96.7168	96.7665	96.8049	96.6476	96.3283	96.7495	96.7126	96.8505	96.9084	96.7817	96.8011	96.7746	96.8024	96.805	96.8268	96.7739	96.7405	96.695	96.6448	96.787	96.7635	96.8332	96.8482	96.784	96.8076	96.756	96.8647	96.7369	99.9999	96.7861	96.7556	96.6787
	AFG_SD03_1510_Ahy_093	96.6538	97.0383	96.973	96.5343	96.7667	96.5855	96.8201	96.8024	96.4695	96.8408	96.8556	96.9186	97.149	96.7042	97.1437	96.7688	96.7657	97.0741	96.9468	99.7646	96.4242	96.7723	96.9894	96.7843	96.8584	97.0144	97.0205	97.0075	96.9837	97.0132	97.0132	96.8548	96.9315	96.9207	97.0243	96.8503	96.9781	97.0118	97.0473	97.0061	96.908	96.9328	96.7611	96.9138	96.7203	100	96.7596	96.9335
	Ah_DBHS101	96.1975	96.6775	96.831	96.4707	96.7251	96.6321	96.9468	96.8912	96.7173	96.8115	97.0179	96.7769	96.6703	99.9529	96.7313	99.9885	99.927	96.7212	96.7318	96.6046	96.1606	99.8998	96.7133	96.8194	96.9476	96.914	96.8977	96.866	96.9058	96.9046	96.9016	96.7653	96.8251	96.7574	96.9134	96.7077	96.6275	96.8948	96.8838	96.9022	96.704	96.6808	96.716	96.7622	96.7812	96.7447	100	96.7501
	Ah_On10M	96.553	96.8857	97.0453	96.8008	96.8136	96.618	96.8095	96.793	96.6941	96.8278	96.9789	96.9376	96.963	96.6807	96.9916	96.7486	96.7198	96.9288	97.0024	96.8798	96.3533	96.7295	96.9592	96.8012	96.8638	97.1081	97.0573	97.0504	97.0739	97.0958	97.1098	96.949	97.1343	99.9865	97.0416	96.9328	96.9158	97.091	97.0813	97.0768	96.9627	96.9403	96.8813	96.8256	96.7584	96.9844	96.7645	100
	Ah_On16M	96.4823	96.8686	97.0513	96.7855	96.8016	96.6189	96.7909	96.8024	96.7056	96.8211	96.9779	96.96	96.9363	96.6648	97.0141	96.7869	96.7466	96.9637	97.0059	96.84	96.3513	96.7474	96.9531	96.829	96.8814	97.0979	97.1177	97.0996	97.0899	97.1298	97.1381	96.9723	97.121	99.9913	97.101	97.0037	96.9159	97.1301	97.1213	97.1111	96.9389	96.9529	96.8737	96.7761	96.727	96.9658	96.819	99.998
	Ah_On23M	96.5784	96.8901	97.029	96.7645	96.8267	96.5842	96.8076	96.7908	96.6348	96.8396	96.9889	96.9119	96.9277	96.664	96.9626	96.7645	96.6678	96.96	96.9707	96.8534	96.3407	96.7238	96.9652	96.8111	96.8583	97.0645	97.0712	97.0514	97.0758	97.1121	97.1099	96.9269	97.1175	99.991	97.0529	96.9202	96.9238	97.0977	97.0991	97.1049	96.9517	96.9296	96.8875	96.7779	96.7594	96.9822	96.7179	99.9981
	AH1	96.6731	97.0564	97.0668	96.7794	96.7968	96.7095	96.8545	96.8205	96.7005	96.8508	96.8909	96.9334	96.9857	96.6935	97.1297	96.7136	96.6748	97.0405	96.9582	97.0069	96.367	96.6271	96.9982	96.8825	96.8709	97.0564	97.0177	97.0296	97.0021	97.055	97.034	96.9334	97.0021	96.9957	97.1907	96.932	97.0289	96.9999	97.0201	97.0044	97.0199	97.0249	96.7994	96.9331	96.7901	97.1081	96.7033	97.0375
	AH-1	96.9108	96.9547	96.9357	96.7939	96.8214	96.8506	96.7812	96.9832	96.6389	96.841	96.9215	97.0101	96.8929	96.6618	96.924	96.8093	96.7737	96.9186	97.0188	96.846	96.3576	96.7235	96.9265	96.8049	97.0039	96.9583	97.0009	96.9128	96.9959	97.0324	97.0357	96.9241	97.0035	96.9149	97.0168	96.8866	97.1607	97.0113	97.0372	96.9973	97.1997	97.1484	96.8144	97.0205	96.8206	96.8727	96.8198	96.8829
	AH10	96.7226	97.0447	96.981	96.8077	96.8767	96.7229	96.759	96.8907	96.6694	96.8219	96.9256	97.0215	97.0283	96.7419	97.1255	96.8344	96.7949	97.0788	96.9563	97.0325	96.4646	96.7607	97.1301	96.7909	96.9319	97.0773	97.0796	97.0683	97.0391	97.0019	97.0192	96.9802	97.0296	97.0355	97.1365	96.9645	96.9851	97.0405	96.9845	97.0464	96.9837	96.9712	96.815	96.9069	96.7507	97.1172	96.8189	97.0161
	Ah2101	96.6953	97.058	96.8249	96.7607	96.7412	96.5594	96.8374	96.828	96.5558	96.7612	96.8521	96.9656	99.1893	96.6861	97.6697	96.7446	96.6744	98.5827	96.9357	97.4713	96.4036	96.7342	96.9446	96.816	96.8264	96.9187	97.0406	96.9018	97.029	97.0045	96.9827	96.9043	96.8961	96.9693	97.0059	96.8713	96.9176	97.0406	97.041	97.0316	96.871	96.9258	96.813	96.9591	96.8232	97.4914	96.7378	96.9658
	Ah2111	96.6721	96.9916	96.7563	96.686	96.6851	96.5784	96.8104	96.8091	96.5712	96.8365	96.8648	96.9337	99.1508	96.684	97.6124	96.7553	96.6881	98.5543	96.8684	97.4661	96.3426	96.7077	96.9652	96.8192	96.8411	96.914	97.0546	96.8842	97.0505	97.0272	96.9439	96.8779	96.8687	96.9212	97.0054	96.8577	96.8474	97.023	96.9904	97.0501	96.8877	96.8673	96.8327	96.8954	96.7344	97.4713	96.7372	96.8964
	Ah27	96.2693	96.7158	96.8063	96.5538	96.8096	96.6493	96.8218	96.8413	96.6974	96.8085	97.0132	96.8583	96.6377	99.9479	96.6579	99.963	99.909	96.7022	96.7657	96.6903	96.2075	99.9001	96.7111	96.7372	96.9402	96.86	96.8433	96.7983	96.8696	96.8167	96.7761	96.7022	96.735	96.7207	96.7908	96.7113	96.5723	96.8007	96.8531	96.8163	96.6222	96.5864	96.7579	96.6778	96.7463	96.7217	99.9665	96.7491
	Ah-HSP	96.6113	96.7883	96.8592	96.643	96.8687	96.7025	96.7638	96.879	96.6971	96.8455	96.8819	96.8135	96.7417	96.6525	96.6949	96.7447	96.7054	96.7188	96.8023	96.6577	96.2499	96.7041	96.7062	96.8469	96.9091	96.7915	96.745	96.781	96.7666	96.7984	96.8158	96.823	96.7188	96.7429	96.6865	96.7956	96.7105	96.808	96.8065	96.7676	96.6999	96.6993	96.8941	96.7096	96.7543	96.7083	96.7499	96.6785
	AHNIH1	96.6813	96.9185	96.8519	96.7249	96.8414	96.7054	96.8297	96.88	96.6914	96.8786	96.9084	97.0521	96.8628	96.7231	96.8042	96.7627	96.7428	96.9106	97.0701	96.699	96.1937	96.8708	96.7683	96.8078	96.9632	96.9845	97.0442	96.9867	97.0376	97.0729	97.0173	96.9315	96.8844	96.8626	96.8338	96.863	96.8791	97.0254	97.0355	97.0378	96.8751	96.8708	96.7301	97.0079	96.8148	96.7909	96.7318	96.887
	AHNIH2	96.3995	96.745	96.6738	96.5742	96.7532	96.6006	96.7993	96.7951	96.5301	96.9058	96.8509	96.7238	96.6538	96.648	96.4941	96.6697	96.6371	96.6885	96.7061	96.5528	96.2152	96.7112	96.6015	96.7976	96.8839	96.7369	96.8422	96.7259	96.854	96.8497	96.855	96.5826	96.7916	96.5889	96.6654	96.6419	96.6047	96.8606	96.8882	96.8448	96.6756	96.6757	96.7428	96.7161	96.7611	96.6794	96.6924	96.697
	AL06-06	96.7016	96.9045	96.7652	96.7209	96.7455	96.7129	96.7537	96.9043	96.5623	96.8115	96.8969	97.2408	96.8161	96.7335	96.9058	96.7619	96.6368	96.924	97.2183	96.8065	96.3025	96.6943	96.7775	96.7416	96.8674	96.8924	96.9632	96.9662	96.946	96.9033	96.8673	96.9029	96.9165	96.8601	96.9147	96.8689	96.8427	96.9182	96.9412	96.9917	96.8477	96.8458	96.7863	96.8797	96.7706	96.8688	96.7333	96.8581
	AL09-71	96.274	96.7526	96.8478	96.5229	96.7789	96.7024	96.9326	96.9159	96.7609	96.8524	97.0253	96.7643	96.6639	99.9428	96.652	99.9813	99.9239	96.74	96.7089	96.6186	96.271	99.9045	96.7381	96.8186	96.931	96.911	96.8836	96.8914	96.9158	96.9158	96.8899	96.7583	96.7905	96.7696	96.8696	96.7655	96.6694	96.8692	96.9092	96.9063	96.6056	96.6271	96.7632	96.7282	96.8115	96.7595	99.9811	96.741
	AL09-79	96.2735	96.7125	96.8397	96.4928	96.7852	96.5472	96.9195	96.9111	96.7285	96.8183	96.9867	96.7993	96.6303	99.9344	96.6737	99.9722	99.904	96.7457	96.7296	96.596	96.2314	99.872	96.7153	96.8413	96.89	96.8805	96.8943	96.8379	96.8968	96.874	96.8686	96.7271	96.809	96.7654	96.8832	96.7219	96.6908	96.8752	96.8659	96.8836	96.6596	96.6413	96.7396	96.7768	96.8108	96.7803	99.9854	96.7495
	AL10-121	96.2866	96.733	96.8286	96.4851	96.8126	96.5893	96.9139	96.9305	96.7212	96.8407	96.9856	96.845	96.6277	99.9349	96.6666	99.9817	99.9249	96.7441	96.7401	96.587	96.2341	99.8797	96.7009	96.8309	96.9083	96.9235	96.9212	96.8476	96.9096	96.8708	96.8767	96.751	96.79	96.7656	96.8884	96.7177	96.6991	96.8683	96.8802	96.9178	96.6357	96.6259	96.741	96.7798	96.7975	96.7815	99.9753	96.7434
	AL97-91	96.8375	96.9357	96.9438	96.6842	96.7588	96.7821	96.8684	96.9518	96.6219	96.8611	96.9074	96.9284	96.8545	96.7003	96.8201	96.7151	96.6505	96.9629	96.959	96.8071	96.2047	96.7107	96.9153	96.8129	96.9003	96.9977	97.0451	96.9751	96.9965	97.0223	97.0459	96.8929	96.8726	96.8629	96.9647	96.9053	97.179	97.0266	97.0477	96.9981	97.1914	97.2204	96.706	96.9988	96.8585	96.8454	96.7041	96.8948
	Arkansas_2010	96.2509	96.7243	96.868	96.4999	96.7564	96.6134	96.9044	96.869	96.7017	96.8506	97.0011	96.7393	96.6032	99.9489	96.6384	99.9835	99.9095	96.7503	96.7064	96.6229	96.2441	99.8935	96.7473	96.8494	96.9109	96.9296	96.8833	96.8862	96.9125	96.9009	96.8869	96.7409	96.7953	96.7385	96.8432	96.7207	96.6504	96.8661	96.9146	96.9139	96.639	96.6078	96.7652	96.7119	96.8208	96.7574	99.9832	96.7283
	B-1	95.8737	96.1912	96.0316	96.0224	96.0236	95.8311	96.1047	96.1229	95.854	96.0517	96.1129	96.1442	96.2757	95.7727	96.2667	95.8219	95.8126	96.3477	96.0959	99.0471	95.604	95.9523	96.1092	95.9563	96.1111	96.1177	96.2554	96.0858	96.2455	96.2954	96.2112	96.0562	96.1443	96.1436	96.1262	96.0426	96.1239	96.267	96.28	96.2385	96.0849	96.1022	96.0446	96.0888	95.9682	98.7789	95.8298	96.145
	B-2	96.691	96.9535	96.8506	96.6151	96.7312	96.6347	96.8192	96.8588	96.5189	96.8265	96.8529	96.9292	97.0346	96.581	97.0204	96.5592	96.5769	97.1052	96.8938	99.9351	96.3382	96.6999	96.8688	96.6892	96.8403	96.8008	97.0226	96.8567	97.0042	97.041	96.9636	96.8175	96.9048	96.8814	96.8917	96.8215	96.8677	97.0083	97.0129	97.0045	96.8769	96.8379	96.8379	96.8637	96.6751	99.7069	96.5921	96.8567
	Brac54	96.7112	97.0029	97.0765	96.9153	96.953	96.823	96.9174	96.9308	96.6862	96.9404	96.9753	97.0277	96.9844	96.817	96.983	96.8955	96.8703	97.0723	97.0798	96.9718	96.3057	96.8553	97.0467	96.844	97.0219	97.156	99.9874	97.1353	99.9874	99.9927	99.9899	97.0073	97.0843	97.1515	96.9938	96.9848	97.0088	99.9951	99.9922	99.9932	97.0466	97.0417	96.9642	97.0019	96.8226	97.0052	96.9196	97.0803
	Brac6	96.6956	97.035	97.0683	96.914	96.9397	96.8349	96.9517	96.9724	96.7595	96.9355	97.0013	97.0691	97.0161	96.8512	96.9824	96.933	96.8582	97.0852	97.0856	97.0104	96.2955	96.8914	97.0415	96.8328	96.9823	97.1705	99.993	97.1542	99.993	99.9919	99.9839	97.0383	97.1072	97.1148	97.031	97.0133	97.0279	99.9959	99.9882	99.9939	97.0247	97.031	96.9756	97.0154	96.8721	97.0187	96.9367	97.0624
	BSK-10	96.3403	96.7094	96.7891	96.5943	96.8232	96.6651	96.848	96.9007	96.7589	96.8084	97.0167	96.8354	96.6212	99.9043	96.6232	99.8873	99.8163	96.826	96.7972	96.6836	96.3189	99.9842	96.7941	96.779	96.9895	96.8094	96.8464	96.8276	96.8811	96.8507	96.8746	96.7312	96.6771	96.6809	96.7848	96.7359	96.6262	96.8541	96.8796	96.877	96.633	96.5796	96.8555	96.7423	96.8494	96.7629	99.8978	96.7067
	BT-2012-871	96.8034	96.932	96.9321	96.7291	96.8099	96.6968	96.8814	96.8514	96.5972	96.8432	96.886	96.936	96.8924	96.7244	96.9051	96.7894	96.7565	96.955	96.996	96.7682	96.2492	96.7421	96.894	96.8621	96.9064	97.1311	97.1443	97.1065	97.1019	97.1651	97.1308	96.8907	97.1499	97.1552	97.1033	96.9348	97.0136	97.1272	97.1433	97.1165	96.9075	96.8996	96.7637	96.9655	96.8553	96.9088	96.8047	97.1305
	CN17A0055	96.7882	97.069	97.015	96.838	96.8036	96.7332	96.856	96.9039	96.7278	96.9585	96.9339	97.0296	96.9581	96.7473	96.9422	96.7786	96.7281	97.0506	97.0317	96.8977	96.3605	96.8191	96.9535	96.9088	96.9737	97.0842	97.1341	97.0927	97.1367	97.119	97.1478	96.9675	96.9833	97.0396	97.061	96.9539	97.0079	97.1519	97.1271	97.1336	97.0427	96.9944	96.8901	97.051	96.9385	96.9953	96.8046	97.0422
	CN17A0062	96.7839	97.0338	97.0258	96.8249	96.7773	96.7179	96.8558	96.9126	96.761	96.9323	96.93	97.0141	96.9409	96.7557	96.913	96.7795	96.7336	97.0351	97.0286	96.9153	96.3308	96.7995	96.9568	96.8922	96.9482	97.0488	97.11	97.1028	97.1069	97.1223	97.0981	96.9392	96.9493	96.9962	97.0756	96.9643	96.9787	97.1286	97.104	97.1093	97.0236	96.989	96.8824	97.0403	96.9491	96.9847	96.8092	97.0272
	CN17A0078	96.4799	96.7686	96.9122	96.6973	96.9269	96.7015	96.9121	96.92	96.7373	96.8902	96.9822	96.8273	96.85	96.8879	96.841	96.906	96.8419	96.8519	96.9289	96.7668	96.37	96.9486	96.8349	96.9857	96.9017	96.95	96.9397	96.9404	96.9415	96.9632	96.9275	96.8131	96.8828	96.8413	96.88	96.815	96.8452	96.9314	96.983	96.9469	96.8559	96.8337	96.8606	96.8708	96.8248	96.8039	96.8647	96.8762
	CN17A0134	96.4107	96.8173	96.8419	96.7516	96.9228	96.7385	96.97	96.907	96.7086	96.941	97.0472	96.8586	96.7836	96.7725	96.797	96.7293	96.7727	96.7449	96.8001	96.6853	96.4268	96.8488	96.6372	96.9518	96.9287	96.828	96.9044	96.7961	96.9401	96.8836	96.879	96.7611	96.7965	96.8386	96.6536	96.7429	96.7152	96.8998	96.8983	96.893	96.7863	96.7447	96.9809	96.7601	96.8622	96.8207	96.7727	96.7807
	CN17A0135	96.0166	96.4849	96.3906	96.3787	96.6344	96.3113	96.4312	96.3407	96.2515	96.3739	96.5683	96.3407	96.4173	96.4056	96.3949	96.4072	96.3572	96.5062	96.3227	96.3918	97.6657	96.4464	96.4022	96.4313	96.371	96.371	96.3753	96.3986	96.3844	96.3879	96.3603	96.4147	96.3303	96.3419	96.482	96.4095	96.3367	96.4093	96.3643	96.3538	96.3222	96.3629	96.4975	96.4141	96.3763	96.4689	96.4264	96.3437
	CN17A0136	96.6685	96.757	96.8733	96.6407	96.9137	96.793	96.8353	96.99	96.674	96.8554	96.9488	96.8423	96.7768	96.6709	96.7278	96.7716	96.7715	96.7864	96.8095	96.6423	96.2676	96.7839	96.6936	96.838	96.9189	96.7642	96.7532	96.7016	96.7383	96.7662	96.7726	96.7752	96.6639	96.5337	96.67	96.7519	96.6977	96.7211	96.7553	96.7367	96.6589	96.6954	96.8209	96.8793	96.824	96.7512	96.7721	96.6384
	CSUSB2	96.5757	96.994	96.9473	96.7074	96.6934	96.6569	96.6396	96.8445	96.6518	96.8096	96.9198	96.8951	97.6861	96.4938	97.947	96.6035	96.5176	97.7341	96.974	97.0414	96.3477	96.6049	97.0212	96.7973	96.8697	96.926	96.9507	96.954	96.9278	96.9417	96.923	96.878	96.7539	96.8544	97.0893	96.8456	96.8214	96.9913	96.944	96.9364	96.8009	96.7815	96.7779	96.8535	96.6504	97.1052	96.5738	96.864
	D4	96.2847	96.7054	96.7243	96.6308	96.7668	96.6409	96.8733	96.9085	96.7532	96.8161	97.0277	96.7981	96.6529	99.9966	96.6237	99.9845	99.9318	96.7467	96.7777	96.6111	96.217	99.907	96.7614	96.7298	96.9723	96.844	96.8878	96.8239	96.9076	96.8523	96.7958	96.7428	96.7459	96.6962	96.8521	96.7362	96.5379	96.8531	96.8498	96.907	96.5674	96.5784	96.8205	96.7193	96.7835	96.7282	99.9827	96.662
	DT-TTD-2020-734	96.4925	96.7539	96.8217	96.6325	96.8533	96.7514	96.8987	96.8832	96.7709	96.9103	97.0434	96.8248	96.5965	99.8881	96.638	99.8831	99.8406	96.7781	96.8312	96.6528	96.2759	99.9699	96.7604	96.8585	97.0098	96.8765	96.8826	96.8832	96.9102	96.8969	96.9179	96.7548	96.7538	96.8264	96.8411	96.7451	96.7416	96.8883	96.9222	96.911	96.7429	96.7164	96.8088	96.8266	96.8818	96.7534	99.8753	96.8637
	FDAARGOS_78	96.7489	96.9788	96.9242	96.7615	96.8641	96.6527	96.7535	96.8378	96.6237	96.8558	96.906	96.9822	97.0608	96.6552	97.0248	96.7256	96.7049	97.2151	96.9711	96.9126	96.4323	96.6768	97.2444	96.7956	96.9135	97.065	97.0768	97.0316	97.0568	97.0829	97.0001	96.9314	96.9815	97.0106	97.1609	96.9478	96.9657	97.0282	97.0333	97.0783	96.9164	96.9122	96.8321	96.8415	96.7002	97.0209	96.769	97.0317
	GD21SC2284TT	96.4924	96.7728	96.7338	96.7074	96.7249	96.4959	96.7754	96.6281	96.593	96.7224	96.78	96.8223	96.752	96.631	96.6983	96.6792	96.6557	96.7634	96.8667	96.7275	96.223	96.6853	96.8039	96.6246	96.8005	96.8308	96.96	96.7772	96.9435	96.9613	96.9107	99.5976	96.8906	96.8319	96.8341	99.573	96.7388	96.9435	96.9153	96.9226	96.7524	96.7584	96.7173	96.818	96.6889	96.7026	96.7207	96.7748
	GSH8-2	96.723	96.9611	96.9364	96.7862	96.8018	96.6527	96.9191	96.8149	96.6963	96.9399	96.9591	97.0352	96.9584	96.6064	96.9502	96.6397	96.6716	96.931	97.0528	96.8245	96.2409	96.648	96.8407	96.8443	96.9789	97.1406	97.1083	97.0927	97.129	97.1599	97.0901	96.8931	97.1047	97.0251	97.0386	96.8892	96.9726	97.0615	97.1299	97.1375	97.0032	96.9805	96.8262	97.0101	96.814	96.8693	96.6613	97.0246
	GTCBM_22	98.2842	96.9956	96.9693	96.7879	96.8702	96.8486	96.776	97.0911	96.6685	96.8108	96.9239	97.0215	96.9899	96.6613	96.9292	96.7194	96.7246	97.0139	96.9922	96.9211	96.2551	96.7413	96.8434	96.8638	96.9104	96.9762	97.0181	96.9537	97.0209	97.0321	96.9706	96.93	96.9464	96.8074	96.8023	96.8957	96.9206	96.9705	97.0048	97.038	96.9677	96.9448	96.7929	99.9926	96.8437	96.9382	96.7404	96.8457
	GYK1	96.4387	96.7141	96.8033	96.6714	96.8334	96.6699	96.9393	96.9638	96.7391	96.8975	97.0586	96.8287	96.6029	99.889	96.6378	99.879	99.8037	96.8623	96.7846	96.6683	96.3177	99.9824	96.8319	96.8464	96.9638	96.9181	96.9045	96.9181	96.9092	96.9441	96.9228	96.7332	96.7657	96.8969	96.8324	96.7757	96.7044	96.905	96.9127	96.9524	96.6817	96.6735	96.8379	96.8412	96.8502	96.73	99.8834	96.8783
	HIa5mS2	96.6556	96.9652	96.9983	96.6477	96.7029	96.5928	96.8053	96.8427	96.4793	96.8295	96.8374	96.9339	97.0853	96.7205	97.1071	96.7665	96.7423	97.0603	96.8315	99.753	96.4192	96.7758	96.8986	96.779	96.8639	96.9881	97.0567	96.991	97.0202	97.0266	97.0008	96.8548	96.954	96.929	97.0362	96.8041	96.9363	97.0088	97.0411	97.0187	96.9161	96.9064	96.7501	96.9234	96.7251	99.9579	96.7614	96.9473
	HX-3	96.6533	96.8392	96.9559	96.7022	96.9286	96.8516	96.951	96.95	96.7733	96.9561	97.0665	96.8682	96.8959	96.8736	96.822	96.8973	96.8108	96.865	96.8315	96.7838	96.2569	96.8625	96.7409	96.9994	97.0676	96.9571	97.0177	96.8867	96.984	96.982	96.9332	96.8671	96.8772	96.7777	96.8717	96.9051	96.877	96.9516	96.9229	96.9827	96.8404	96.8503	96.8891	96.861	96.8654	96.8002	96.8823	96.7869
	HZAUAH	96.2023	96.6968	96.8217	96.549	96.7926	96.6111	96.8438	96.8821	96.7082	96.7687	96.988	96.768	96.6025	99.9618	96.6331	99.9805	99.9253	96.7012	96.724	96.608	96.2396	99.8976	96.7204	96.7054	96.9337	96.8423	96.8258	96.7767	96.856	96.8288	96.8343	96.7338	96.7668	96.6929	96.8582	96.6744	96.5887	96.813	96.8571	96.8427	96.6123	96.5882	96.754	96.6707	96.7598	96.7444	99.9897	96.7021
	JBN2301	96.2395	96.6814	96.7999	96.5984	96.7895	96.6239	96.8486	96.8773	96.7085	96.7676	97.0048	96.7676	96.5882	99.9976	96.6149	99.9376	99.8853	96.7193	96.6852	96.567	96.1221	99.9112	96.7034	96.729	96.9033	96.8544	96.8789	96.8236	96.8858	96.8824	96.8338	96.7391	96.7422	96.6843	96.7961	96.6864	96.5067	96.8414	96.8619	96.8908	96.5476	96.5594	96.6936	96.6609	96.7287	96.7173	99.9463	96.6861
	KAM330	96.6266	96.738	96.9711	96.7212	96.8455	96.7126	96.9086	96.9454	96.7479	96.9125	96.9511	96.8098	96.7757	96.7121	96.8539	96.7454	96.7391	96.7253	96.755	96.741	96.2382	96.8277	96.7354	96.9377	96.9829	96.8739	96.8562	96.8202	96.8446	96.9146	96.8686	96.9382	96.7583	96.8293	96.7096	96.8799	96.7913	96.8749	96.9231	96.8886	96.713	96.771	96.9047	96.7776	96.8025	96.6703	96.8346	96.8477
	KAM385	96.7541	96.8493	96.8911	96.7469	96.7375	96.7495	96.7807	96.9356	96.7147	96.7424	96.8584	97.0061	96.7938	96.6464	96.8209	96.7262	96.7066	96.8711	96.9166	96.8702	96.2206	96.7746	96.8171	96.7543	96.8792	96.8509	96.9194	96.8757	96.9352	96.8837	96.902	96.8956	96.8276	96.7053	96.8505	96.9453	96.9632	96.9099	96.8967	96.9297	96.9418	96.9457	96.8043	96.8129	96.7674	96.7678	96.748	96.7758
	KAM461	96.6271	96.8913	96.7957	96.6801	96.7428	96.7074	96.7594	96.817	96.6082	96.8872	96.8405	97.0117	96.8165	96.6836	96.8496	96.7148	96.7161	96.9058	97.049	96.7738	96.2602	96.7996	96.7914	96.8504	96.9581	96.9563	96.9434	96.9103	96.9517	96.9731	96.9422	96.8812	96.9371	96.8662	96.8545	96.8719	96.9546	96.9527	96.9617	96.963	96.9267	96.9032	96.7995	96.9363	96.8449	96.7732	96.6618	96.8602
	KLG1	96.7824	96.772	96.7346	96.7995	96.8871	96.781	96.9069	96.9448	96.7095	97.01	97.0237	96.9076	96.7988	96.8958	96.7753	96.9777	96.8589	96.8583	96.883	96.7479	96.3152	96.9086	96.7685	96.9489	96.9918	96.9247	96.9587	96.9315	96.9588	96.9732	96.9708	96.9033	96.8943	96.808	96.8399	96.8538	96.8253	96.9281	96.984	96.9603	96.8761	96.8278	96.8945	96.864	96.9371	96.7783	96.9999	96.7993
	KN-Mc-1R2	96.5555	96.7799	96.7807	96.6954	96.8864	96.6589	96.8728	96.887	96.7369	96.8793	96.9119	96.825	96.7712	96.6714	96.7624	96.6842	96.7395	96.8365	96.8264	96.6203	96.2591	96.8623	96.6457	96.9321	96.9615	96.8594	96.8608	96.8413	96.8748	96.9336	96.8358	96.7871	96.7108	96.7311	96.7549	96.7317	96.8027	96.8651	96.8989	96.9071	96.7972	96.8095	96.8427	96.6889	96.7505	96.7406	96.7704	96.6993
	L652	96.6267	96.9818	96.9255	96.6265	96.7262	96.6729	96.7772	96.8116	96.565	96.8424	96.8303	96.9316	97.6691	96.7253	99.6162	96.7247	96.6745	97.6042	96.9441	97.0345	96.324	96.7698	96.8756	96.7992	96.842	97.0704	96.9885	97.0181	96.9886	96.9977	96.9837	96.8893	96.9967	96.9926	97.0754	96.9012	96.971	97.0175	97.0108	96.9955	96.9755	96.9712	96.7564	96.9421	96.7831	97.1146	96.7482	96.9548
	LaG38	96.7109	97.0232	97.0744	96.8664	96.8949	96.8141	96.913	96.9535	96.7112	96.9075	96.9656	97.0248	96.9879	96.8692	96.9517	96.9152	96.8778	97.0381	97.1134	96.9925	96.2595	96.8876	96.9924	96.8532	96.9611	97.1189	99.9905	97.1239	99.9924	99.9911	99.9903	97.0152	97.08	97.1189	97.0182	96.974	97.0116	99.9966	99.9941	99.9921	97.015	97.0337	96.9608	96.9656	96.8244	97.0128	96.9116	97.0984
	LHW39	96.3397	96.7202	96.7863	96.6533	96.7768	96.6849	96.8867	96.9352	96.7153	96.8196	97.033	96.8159	96.617	99.9981	96.6472	99.9893	99.9296	96.7429	96.7675	96.6402	96.2313	99.9023	96.7637	96.764	97.001	96.8236	96.8921	96.8233	96.8935	96.8441	96.8137	96.7568	96.7534	96.7369	96.8334	96.7397	96.5635	96.831	96.835	96.9129	96.5851	96.6095	96.7972	96.7342	96.7998	96.7298	99.9901	96.7084
	LP0103	96.6947	96.9697	96.9052	96.8626	96.852	96.6757	96.9	96.8586	96.6474	96.9333	96.9201	97.0169	96.9457	96.8571	97.0183	96.8895	96.8774	97.0455	97.0519	96.7945	96.3145	96.8844	96.9174	96.8608	96.9398	97.1638	97.2	97.1395	97.1588	97.1914	97.1547	96.9017	97.1989	97.1422	97.054	96.9319	97.042	97.1326	97.1707	97.1862	96.9794	96.995	96.9101	96.9806	96.8294	96.8758	96.9047	97.1362
	LPL-1	96.3017	96.7143	96.8401	96.5777	96.7717	96.6623	96.8593	96.8789	96.701	96.8326	97.0033	96.838	96.5748	99.986	96.6989	99.9918	99.9314	96.6735	96.8141	96.6912	96.2813	99.914	96.801	96.7559	96.9878	96.8481	96.8319	96.871	96.8615	96.8574	96.8392	96.7642	96.7525	96.7193	96.8444	96.7224	96.6216	96.8061	96.8301	96.8877	96.6077	96.6203	96.7845	96.7192	96.8411	96.7566	99.9922	96.6998
	LZ-MG14	96.6683	96.9985	97.0493	96.7938	96.8477	96.733	96.9117	96.9094	96.6506	96.9028	96.9605	96.9773	96.9505	96.7604	96.9682	96.701	96.7254	97.0282	97.0333	96.9155	96.3219	96.7951	96.913	96.9142	96.9377	97.0764	97.1889	97.0882	97.1677	97.1608	97.1471	97.0296	97.002	97.0686	97.0215	97.014	97.0387	97.128	97.1419	97.17	97.011	97.0264	96.8871	97.0108	96.8612	96.9769	96.7469	97.0469
	M013	96.4442	96.7845	96.7487	96.6373	96.7382	96.5938	96.6816	96.784	96.5849	96.7255	96.8312	96.7851	96.7194	96.5688	96.7349	96.7945	96.7406	96.7539	96.9029	96.6452	96.2207	96.6927	96.6836	96.7586	96.8373	96.8566	96.8072	96.8136	96.7833	96.7954	96.805	96.7261	96.6932	96.5001	96.6949	96.7204	96.6774	96.7957	96.8057	96.7958	96.6866	96.6665	96.7014	96.6737	96.6648	96.6835	96.7444	96.5843
	M023	96.3659	96.6615	96.8912	96.5306	96.7376	96.5117	96.881	96.8228	96.6274	96.7586	96.9779	96.6991	96.6778	96.7377	96.643	96.8484	96.7873	96.8078	96.7369	96.6218	96.2772	96.7749	96.7015	97.4365	96.8905	96.8932	96.8666	96.8763	96.8475	96.9069	96.8694	96.7418	96.7276	96.847	96.6861	96.7532	96.5814	96.8738	96.9045	96.8439	96.6088	96.6004	96.7237	96.6326	96.8475	96.7281	96.8306	96.8654
	M052	96.4917	96.8119	96.7608	96.7136	96.9583	96.7389	96.8142	96.953	96.7272	96.9088	96.9471	96.7816	96.7836	96.7409	96.7074	96.9133	96.8677	96.8009	96.7894	96.7294	96.3242	96.8044	96.7161	96.8488	96.9976	96.8324	96.8205	96.7891	96.8425	96.8163	96.772	96.7542	96.7362	96.643	96.6809	96.7916	96.7305	96.807	96.8209	96.8536	96.7146	96.7105	96.9093	96.7532	96.8155	96.7883	96.8725	96.6466
	M053	96.4695	96.8634	96.7699	96.7431	96.9384	96.698	96.8065	96.9275	96.7571	96.9005	96.8925	96.7715	96.7871	96.7694	96.7266	96.8981	96.8584	96.8075	96.7666	96.7251	96.3376	96.7935	96.7801	96.8334	97.0342	96.8008	96.8339	96.8203	96.8332	96.8046	96.8004	96.7544	96.7144	96.5994	96.7127	96.8391	96.7311	96.8096	96.8237	96.8237	96.6796	96.6962	96.9352	96.7914	96.8294	96.8021	96.8688	96.6489
	M062	96.545	96.8288	96.7546	96.7495	96.9542	96.687	96.8571	96.9402	96.769	96.9353	96.9548	96.8401	96.7957	96.748	96.7169	96.8965	96.8236	96.8531	96.7861	96.6996	96.3115	96.8172	96.7702	96.8322	97.0047	96.822	96.8231	96.8088	96.8548	96.8134	96.7976	96.8208	96.7392	96.6647	96.693	96.7587	96.6795	96.7812	96.8148	96.831	96.7013	96.7017	96.9361	96.7809	96.8484	96.8179	96.8562	96.6454
	M894	96.4768	96.8468	96.8852	96.7458	96.9256	96.8064	96.8711	96.9689	96.7647	98.116	96.9233	96.8927	96.8224	96.7292	96.8004	96.7454	96.7577	96.8395	97.0036	96.7066	96.3304	96.8854	96.8018	96.9171	96.9882	96.9456	96.9616	96.9454	96.9612	96.9155	96.9484	96.7818	96.8594	96.7695	96.787	96.7727	96.9023	96.9744	96.9433	96.9884	96.8634	96.9103	96.9319	96.8935	96.949	96.7918	96.7554	96.8087
	MGYG-HGUT-02526	96.6813	96.9185	96.8519	96.7249	96.8414	96.7054	96.8297	96.88	96.6914	96.8786	96.9084	97.0521	96.8628	96.7231	96.8042	96.7627	96.7428	96.9106	97.0701	96.699	96.1937	96.8708	96.7683	96.8078	96.9632	96.9845	97.0442	96.9867	97.0376	97.0729	97.0173	96.9315	96.8844	96.8626	96.8338	96.863	96.8791	97.0254	97.0355	97.0378	96.8751	96.8708	96.7301	97.0079	96.8148	96.7909	96.7318	96.887
	ML09-121	96.2146	96.7325	96.8477	96.5195	96.8022	96.5788	96.9096	96.8781	96.7098	96.8323	97.0034	96.8016	96.6362	99.9334	96.6595	99.974	99.9076	96.768	96.7149	96.5934	96.2421	99.8681	96.7262	96.811	96.8616	96.8962	96.8709	96.8396	96.8976	96.8702	96.8736	96.7434	96.7904	96.7842	96.8812	96.7263	96.6778	96.8589	96.8742	96.8895	96.6624	96.656	96.7284	96.7502	96.8174	96.7927	99.9871	96.7506
	ML09-122	96.2137	96.7123	96.8326	96.4861	96.7682	96.6394	96.9305	96.9437	96.7406	96.8437	97.0079	96.7963	96.656	99.9221	96.6876	99.9699	99.9221	96.7041	96.7479	96.5956	96.2251	99.894	96.7316	96.8168	96.9235	96.9056	96.8774	96.8787	96.9206	96.9019	96.9068	96.7569	96.8099	96.7763	96.8649	96.7269	96.6667	96.9013	96.8741	96.9017	96.6749	96.6694	96.7414	96.775	96.8264	96.7573	99.9879	96.756
	MN98-04	96.8531	96.9822	96.9771	96.6822	96.7931	96.8018	96.8961	97.0042	96.5837	96.8545	96.9218	96.9545	96.8662	96.7755	96.8456	96.7677	96.7057	97.0111	96.9657	96.8206	96.2045	96.7566	97.0097	96.8252	96.9198	97.0266	97.0759	97.0192	97.0881	97.0936	97.0169	96.9212	96.884	96.9187	97.0363	96.9409	97.1872	97.0504	97.0455	97.0604	97.1994	97.1825	96.7438	97.0294	96.875	96.8684	96.7382	96.9198
	MX16A	96.7935	97.0482	96.9117	96.7735	96.8931	96.7522	96.8525	96.8761	96.6406	96.8677	96.9165	96.9868	98.7723	96.685	97.6284	96.6609	96.6753	99.9965	96.9843	97.0997	96.4631	96.7781	96.957	96.842	96.9637	97.1071	97.0776	97.0506	97.1046	97.1136	97.0526	96.8887	96.9747	97.01	97.088	96.8997	96.9568	97.0743	97.0574	97.0988	96.9543	96.9646	96.8981	96.9769	96.8126	97.0048	96.6789	96.9774
	NF1	96.6697	96.7734	96.8711	96.5293	96.779	99.3518	96.7629	96.9646	96.7759	96.8432	96.9455	96.8265	96.6583	96.6761	96.6802	96.664	96.6888	96.8075	96.7718	96.697	96.2187	96.7106	96.6356	96.8247	96.7905	96.7508	96.7856	96.7712	96.8223	96.8076	96.7855	96.7692	96.6075	96.6648	96.6453	96.7496	96.6568	96.8019	96.8363	96.8206	96.7008	96.6908	96.6867	96.9044	96.7836	96.7595	96.7042	96.694
	NF2	98.5657	96.96	96.9481	96.7663	96.7859	96.7862	96.8533	96.9734	96.6537	96.8534	96.8918	96.9624	96.9513	96.6936	96.9034	96.6929	96.7342	96.8792	96.977	96.8606	96.3485	96.8195	96.8033	96.8265	96.8012	96.9854	97.1087	96.9271	97.0825	97.0668	97.1032	96.904	96.9548	96.8997	96.8845	96.9172	97.0849	97.1001	97.0331	97.1152	97.0672	97.0404	96.7638	98.4206	96.8355	96.9136	96.7561	96.9178
	NUITM-VA1	96.7781	96.9638	98.5756	96.772	96.8275	96.6321	96.9262	96.9067	96.6329	96.9295	96.9683	97.0059	97.0465	96.7304	96.9091	96.7346	96.7085	97.0049	96.964	96.8613	96.2257	96.8751	96.9628	96.907	96.9019	97.0912	97.1006	97.0861	97.1045	97.111	97.1037	96.8972	96.9932	97.0109	96.937	96.9214	96.9158	97.111	97.1143	97.0808	96.9093	96.9236	96.8583	96.9455	96.8221	96.8249	96.7679	97.0015
	On9M	96.6275	96.9702	97.029	96.8998	96.8181	96.6872	96.8542	96.8795	96.6346	96.868	96.9224	97.011	96.9227	96.6687	96.992	96.7733	96.7078	96.9692	97.0275	96.8281	96.3408	96.7257	96.9701	96.8086	96.9609	97.1438	97.1121	97.0962	97.1102	97.1004	97.0701	96.9653	97.1357	99.9944	97.0668	96.9371	96.9818	97.0877	97.0912	97.1345	96.9545	97.0061	96.8492	96.8691	96.8522	96.966	96.7623	99.9833
	OnP22	96.7924	97.023	97.0719	96.8918	96.9373	96.7997	96.9099	96.8902	96.7263	96.8875	96.9321	97.0516	96.9669	96.8388	96.9944	96.8646	96.8367	97.0869	97.0406	96.9842	96.2422	96.8691	97.0179	96.8437	96.98	97.1156	99.9872	97.1305	99.9898	99.9902	99.9851	96.9817	97.0654	97.0557	97.0332	96.9808	97.0078	99.9963	99.989	99.9911	96.9937	96.9425	96.9569	96.9837	96.8962	97.0214	96.8712	97.0666
	OnP3.1	96.7227	97.0366	97.0963	96.8908	96.924	96.8334	96.9339	96.9769	96.7519	96.9395	97.015	97.0418	97.0186	96.8634	96.9805	96.9002	96.8647	97.0696	97.0655	97.0059	96.2735	96.875	97.0033	96.8439	96.9699	97.1467	99.9924	97.1478	99.9916	99.9925	99.9845	97.0131	97.0968	97.1065	97.0229	96.9625	96.98	99.9979	99.9938	99.993	97.0195	97.0321	96.9764	96.9914	96.838	97.0196	96.9054	97.0933
	pc104A	96.2502	96.7553	96.8456	96.518	96.7803	96.6958	96.9315	96.9165	96.7648	96.8466	97.0282	96.7623	96.6712	99.9426	96.653	99.9813	99.924	96.7315	96.709	96.6179	96.2572	99.9046	96.7423	96.8203	96.9321	96.9111	96.8811	96.893	96.9102	96.911	96.8894	96.7594	96.7762	96.7745	96.8736	96.7696	96.6701	96.8704	96.91	96.9057	96.6036	96.6287	96.7705	96.7332	96.8208	96.7697	99.9812	96.7408
	Pi11	96.7023	96.9719	97.0569	96.8765	96.8849	96.7006	96.7969	96.8329	96.6971	96.8129	96.9845	97.0332	96.9266	96.8129	97.0045	96.8702	96.818	97.0364	97.0728	96.906	96.3918	96.8705	97.0104	96.8631	96.9197	99.991	97.1029	99.9952	97.1202	97.1315	97.1392	96.9631	97.0433	97.074	96.9713	96.9664	96.9841	97.1366	97.1247	97.1572	96.9816	96.9929	96.9279	96.9697	96.8045	97.0164	96.9223	97.0807
	PW01	96.0881	96.4675	96.4061	96.3288	96.6148	96.3868	96.3436	96.4178	96.3259	96.3625	96.5732	96.3374	96.4166	96.4112	96.4526	96.4691	96.45	96.4853	96.3232	96.3735	97.6692	96.4119	96.4959	96.3917	96.4082	96.3703	96.3254	96.4014	96.3227	96.3362	96.3451	96.3878	96.2626	96.3531	96.4307	96.4262	96.3857	96.3751	96.3262	96.2995	96.3612	96.3914	96.5489	96.3293	96.3216	96.5375	96.5037	96.4009
	RB-AH	96.8812	96.9037	96.8866	96.7307	96.8596	96.7852	96.8186	97.0086	96.6421	96.7694	96.9079	96.9853	96.8945	96.5318	96.8876	96.644	96.6891	96.9402	96.8979	96.78	96.3029	96.7196	96.8418	96.8016	96.9197	96.9386	97.0053	96.923	97.0122	97.0134	96.9541	96.8925	96.972	96.9416	96.9006	96.9046	97.1916	97.0023	97.0326	97.0028	97.2363	97.1865	96.8242	96.9699	96.8052	96.8237	96.6839	96.8659
	RIT668	96.6704	96.932	97.0352	96.8085	96.8743	96.7076	96.8554	96.8774	96.6963	96.8001	96.9057	96.8959	96.9106	96.8097	96.9681	96.8436	96.838	96.98	96.9583	96.8564	96.3105	96.8493	96.8359	96.7858	96.9201	97.1361	97.0756	97.0897	97.036	97.0354	96.9697	97.0641	96.9644	97.1387	97.035	96.9942	96.8922	97.0103	97.0626	97.0436	96.905	96.8949	96.8472	96.8837	96.7608	97.0201	96.834	97.1537
	S0629	96.5158	96.7439	96.7831	96.5846	96.7668	96.6777	96.7437	96.7981	96.6691	96.7362	96.8125	96.7607	96.6869	96.841	96.6656	96.8366	96.8064	96.7125	96.7949	96.6838	96.2659	96.8587	96.668	96.747	96.8375	96.8177	96.8163	96.7989	96.8519	96.8616	96.822	96.7644	96.7932	96.817	96.7291	96.7225	96.7738	96.8524	96.8379	96.8466	96.773	96.7931	96.7638	96.7967	96.7881	96.7283	96.8584	96.7824
	S0637	96.5324	96.679	96.7923	96.626	96.784	96.6766	96.7175	96.7855	96.662	96.7548	96.778	96.7608	96.681	96.851	96.7115	96.8603	96.828	96.7344	96.8324	96.6661	96.2784	96.8455	96.6899	96.7652	96.8368	96.7895	96.8033	96.82	96.8591	96.8461	96.8142	96.7569	96.8014	96.767	96.7197	96.6995	96.771	96.8072	96.7923	96.8366	96.7852	96.8191	96.7832	96.7483	96.8007	96.7052	96.8678	96.7752
	S541	96.6939	96.9194	96.9413	96.8014	97.0018	96.843	96.9825	96.9596	96.8286	97.0232	97.0341	96.9214	96.8486	96.9236	96.8811	96.8771	96.873	96.9101	96.9539	96.7866	96.4077	96.8974	96.8933	97.0939	97.0294	96.9906	97.014	96.9783	97.0269	97.0255	97.0061	96.8588	96.9615	96.9861	96.9329	96.8487	97.0073	97.0434	97.0538	97.0546	96.9954	96.9968	97.0538	96.9137	96.9088	96.8872	96.9011	96.9849
	S73-1	95.9964	96.4882	96.4198	96.3318	96.6439	96.3517	96.4493	96.4697	96.2939	96.4044	96.5772	96.3586	96.4811	96.3872	96.4227	96.3421	96.3496	96.4674	96.4009	96.4324	97.5183	96.434	96.3688	96.4673	96.3735	96.447	96.4154	96.4118	96.4144	96.3971	96.3675	96.4517	96.3466	96.3458	96.4615	96.3743	96.3893	96.4357	96.4081	96.3623	96.414	96.4287	96.48	96.3463	96.4535	96.5063	96.3711	96.3199
	SD21-01	95.9354	96.4143	96.3859	96.2119	96.5129	96.2806	96.4164	96.3881	96.2573	96.3724	96.5991	96.2766	96.3742	96.3957	96.2988	96.3996	96.3426	96.5065	96.2867	96.3113	97.5655	96.4496	96.3808	96.3663	96.3395	96.4087	96.412	96.4368	96.4399	96.423	96.4712	96.3732	96.2468	96.3055	96.4493	96.3651	96.332	96.4503	96.4065	96.3986	96.3189	96.3544	96.4688	96.3544	96.3645	96.4584	96.3909	96.3199
	SD21-05	96.4518	96.5974	96.8171	96.4732	96.8174	96.6286	96.8256	96.6857	96.5911	96.7701	96.9727	96.7057	96.6523	96.8267	96.6661	96.918	96.9058	96.7146	96.8002	96.6537	96.3751	96.8406	96.6125	97.1463	96.772	96.86	96.8206	96.8523	96.7998	96.8351	96.8449	96.7772	96.753	96.8191	96.7138	96.6743	96.6059	96.8393	96.8644	96.8489	96.6754	96.6833	96.8479	96.6522	96.7152	96.6958	96.9122	96.845
	SNUFPC-A8	96.5702	96.9091	96.7025	96.7394	96.8523	96.7249	96.8745	96.8941	96.6757	96.9465	96.9949	96.7468	96.7096	96.7616	96.7126	96.8102	96.7962	96.7941	96.8265	96.5493	96.4655	96.8386	96.7168	96.9443	96.924	96.8999	96.8961	96.8687	96.9153	96.8962	96.9355	96.7549	96.7769	96.6683	96.8179	96.7629	96.8072	96.9184	96.8907	96.8999	96.7984	96.7911	96.8671	96.8163	96.8241	96.7416	96.8533	96.6712
	S-P-C-021.01	96.7244	97.0407	97.0616	96.8728	96.9278	96.8272	96.9397	96.9859	96.7277	96.9181	97.014	97.05	97.0036	96.8528	96.9909	96.9089	96.8733	97.0608	97.0769	97.0007	96.3012	96.8758	96.9965	96.8436	96.9622	97.1382	99.9907	97.1306	99.9901	99.9895	99.9801	97.0081	97.0981	97.1062	97.0212	96.9687	96.9771	99.9976	99.9909	99.9913	97.0188	97.0296	96.9677	97.0129	96.8439	97.0243	96.9159	97.0928
	S-P-C-022.01	96.7186	97.0325	97.0667	96.8798	96.9291	96.8284	96.9405	96.9866	96.7605	96.9121	97.0022	97.0529	97.0159	96.8539	96.9897	96.9057	96.8635	97.0623	97.0741	97.0058	96.2805	96.8718	97.0103	96.8339	96.9563	97.1455	99.9895	97.1278	99.9891	99.9914	99.9833	97.0129	97.0989	97.105	97.0332	96.9705	96.9915	99.9953	99.9891	99.9905	97.0365	97.0395	96.9714	97.0198	96.8404	97.0202	96.9083	97.0708
	T4	96.9659	96.9961	96.9716	96.7961	96.7712	96.7662	96.769	96.9487	96.6112	96.8135	96.8991	96.9897	96.9723	96.7057	96.9706	96.8095	96.7635	96.9668	97.0185	96.9266	96.3848	96.7417	96.8549	96.8131	96.9727	96.9796	96.9732	96.9202	96.9549	97.0017	97.0434	96.9296	96.952	96.8863	96.9714	96.9062	97.1555	96.9885	97.0442	96.9949	97.1678	97.1202	96.8175	97.0119	96.7994	96.8876	96.847	96.8212
	TK181	96.6043	96.7898	97.0759	96.7109	96.9186	96.7722	97.0005	96.9823	96.7005	96.9768	96.9829	96.8573	96.8	96.7426	96.83	96.8065	96.7894	96.8585	96.862	96.7303	96.2887	96.7856	96.8295	97.031	96.9556	96.959	96.9813	96.9598	96.9508	96.9552	96.9547	96.8405	96.8737	96.9315	96.8897	96.8453	96.8475	96.9619	96.9724	96.9334	96.8406	96.8701	96.9287	96.8989	96.9408	96.8493	96.8372	96.9531
	TN-97-08	96.459	96.9994	96.8874	96.6893	96.6677	96.5475	96.7692	96.7842	96.6422	96.7153	96.8737	96.8767	96.8914	96.5623	96.9613	96.666	96.6137	96.978	96.9406	96.9327	96.3637	96.6303	97.0097	96.6419	96.8348	97.0315	97.0866	97.0262	97.0304	97.0055	97.0073	96.8856	96.9975	97.0249	97.1447	96.8768	96.9089	96.9873	97.0145	97.0146	96.8378	96.8425	96.7081	96.8386	96.7344	97.0138	96.6971	97.0709
	TPS-30	96.5062	96.8249	96.9876	96.6698	96.8709	96.7543	96.9126	96.9085	96.6097	96.8849	97.0081	96.8268	96.743	97.039	96.7399	97.03	96.996	96.7805	96.8446	96.5801	96.2698	97.0169	96.6619	98.0144	96.8996	96.9595	96.9286	96.9742	96.94	96.9537	96.8899	96.7709	96.8915	96.8344	96.8244	96.7843	96.7498	96.9067	96.9772	96.9453	96.74	96.7547	96.9092	96.6853	96.8083	96.7453	97.0244	96.7798
	USC_WW_2022	96.5702	96.8881	96.8794	96.5438	96.8706	96.7101	96.8821	96.9792	96.6191	96.8714	97.0327	96.7658	96.863	96.7023	96.7609	96.8569	96.7906	96.8021	96.7512	96.6425	96.3104	96.8253	96.7719	96.975	96.9606	96.8174	96.7998	96.8339	96.8289	96.8668	96.8107	96.8053	96.7441	96.7844	96.6634	96.8615	96.655	96.7879	96.9148	96.7886	96.614	96.6621	96.9202	96.7625	96.8087	96.9294	96.8481	96.7877
	vAh_ST251	96.5343	96.7223	96.8001	96.5791	96.8312	96.642	96.8562	96.8934	96.7215	96.8544	97.017	96.8246	96.5778	99.8829	96.6206	99.8902	99.8142	96.7549	96.8167	96.7445	96.2444	99.9659	96.8358	96.7851	96.9902	96.8295	96.86	96.856	96.8861	96.8766	96.8366	96.7608	96.7066	96.7873	96.7935	96.7216	96.6158	96.8446	96.8394	96.8845	96.6205	96.6078	96.857	96.7321	96.8414	96.7679	99.8812	96.7589
	VL-2012-870	96.6781	97.0499	97.005	96.8757	96.8888	96.8422	96.8547	96.9464	96.6686	97.0262	96.9602	96.9583	96.9041	96.8337	96.9336	96.7837	96.8124	96.9939	96.9967	96.9384	96.3625	96.9286	96.8993	96.9523	96.9861	97.0885	97.1434	97.0842	97.1196	97.1077	97.1002	96.9347	97.0089	97.0278	96.951	96.949	96.9903	97.102	97.0961	97.1236	97.0083	96.9928	96.882	97.032	96.8936	96.9928	96.766	97.0399
	VL-2013-869	96.5349	96.8492	96.8264	96.758	97.0684	96.8883	96.9993	97.0084	96.8278	96.9653	97.1435	96.8509	96.8047	96.9203	96.7618	96.9091	96.8714	96.8415	96.8721	96.7713	96.4854	96.9726	96.8242	97.0308	96.9593	96.8923	96.9299	96.9231	96.936	96.9404	96.9228	96.8587	96.8909	96.888	96.8523	96.8443	96.8932	96.9062	96.9419	96.9333	96.8733	96.8637	97.0332	96.8928	96.9623	96.8135	96.9543	96.8777
	W37	96.3814	96.7527	96.8025	96.6523	96.815	96.7525	96.8882	96.9146	96.7244	96.8759	97.0305	96.8644	96.6342	99.9906	96.6785	99.9838	99.9429	96.7246	96.8138	96.7097	96.2755	99.9049	96.7568	96.8405	96.9875	96.9092	96.9021	96.9099	96.9218	96.9303	96.9186	96.7962	96.8063	96.7695	96.9425	96.742	96.7255	96.876	96.9055	96.9112	96.718	96.6846	96.8173	96.8515	96.8813	96.7686	99.9776	96.8123
	WCHAH045096	96.7286	96.7984	96.9567	96.7318	96.8014	96.7158	96.7918	96.8684	96.6712	96.888	96.875	97.0024	96.9183	96.7167	97.0665	96.7899	96.6388	97.013	96.9982	96.8792	96.2767	96.732	96.8282	96.7608	96.8771	97.0191	97.092	96.9672	97.0644	97.0159	96.9779	96.8281	96.97	96.9195	96.8701	96.8497	96.9136	96.9994	97.0321	97.0583	96.8948	96.893	96.8068	96.9393	96.7296	96.8074	96.7678	96.9569
	WCX23	96.5146	96.6502	96.9044	96.5408	96.8604	96.6067	96.7656	96.7501	96.651	96.7416	96.961	96.7196	96.7225	96.7705	96.6832	96.8419	96.8224	96.7708	96.7138	96.6083	96.3869	96.8304	96.7042	97.0989	96.781	96.8082	96.7983	96.8215	96.8043	96.8267	96.7901	96.7288	96.7827	96.7963	96.6924	96.6787	96.5794	96.7913	96.815	96.8204	96.5097	96.498	96.8812	96.6234	96.646	96.7023	96.8209	96.8115
	WP7-S18-ESBL-06	96.6315	96.9554	96.881	96.6726	96.7968	96.6569	96.8322	96.8453	96.5597	96.8199	96.8951	96.8736	98.8834	96.6391	97.5862	96.6128	96.5667	99.5734	96.9266	97.0614	96.3642	96.6981	96.8935	96.7766	96.9033	97.0757	97.0264	97.0002	97.0257	97.0475	96.9622	96.7953	96.9152	96.9476	96.9601	96.8057	96.9355	97.0269	97.0093	97.0599	96.9407	96.9417	96.8311	96.8122	96.7143	97.0747	96.6679	96.9538
	WP8-S18-ESBL-02	96.723	96.9611	96.952	96.7862	96.8018	96.6537	96.9191	96.8149	96.6973	96.9399	96.9591	97.0352	96.9584	96.6064	96.9502	96.6397	96.6716	96.931	97.0511	96.8245	96.2409	96.648	96.8407	96.8443	96.9789	97.1406	97.1083	97.0927	97.129	97.1599	97.0901	96.8931	97.1047	97.0251	97.0386	96.8892	96.9726	97.0615	97.1299	97.1375	97.0032	96.9805	96.8262	97.0101	96.814	96.8693	96.6613	97.0246
	ZYAH72	96.1644	96.7215	96.8166	96.5565	96.763	96.6173	96.9104	96.9253	96.7501	96.7823	97.0086	96.7454	96.5932	99.9526	96.6675	99.9821	99.9228	96.7233	96.7512	96.6344	96.1519	99.9125	96.7353	96.7405	96.9578	96.8654	96.8633	96.8546	96.863	96.8725	96.8274	96.7365	96.7523	96.6861	96.8463	96.7337	96.5838	96.8498	96.824	96.8733	96.6172	96.6001	96.7278	96.628	96.7544	96.7378	99.9863	96.7559
	ZYAH75	96.7467	96.9518	96.8263	96.8272	96.8918	96.6787	96.8341	96.8922	96.7045	96.8405	96.9219	96.9723	96.9331	96.7773	96.8663	96.8018	96.7785	96.9854	96.9774	96.8795	96.3672	96.816	97.0364	96.8673	96.9363	96.9736	97.0774	96.9288	97.0938	97.0299	96.997	98.8501	96.957	96.9262	96.8897	98.8354	96.8652	97.0139	97.071	97.0885	96.8683	96.8445	96.9317	96.9019	96.8156	96.861	96.8245	96.9108
	ATCC 7966	96.7061	97.0052	97.0491	96.8298	96.8448	96.7797	96.7667	96.8456	96.6746	96.8274	96.9606	96.9865	96.9741	96.7929	96.9807	96.8224	96.7834	96.9919	97.0776	96.8777	96.3596	96.7528	96.9006	96.9005	96.9168	97.1446	96.9966	97.1151	97.0573	97.0554	97.0277	97.0237	96.9858	97.0014	97.063	97.0078	96.9839	97.057	97.0395	97.0306	96.9981	97.0013	96.9084	96.9817	96.8312	96.9668	96.8304	97.0323
	NJ-35	96.2832	96.6915	96.6739	96.6018	96.7591	96.6446	96.8468	96.9003	96.7317	96.8135	97.0144	96.8729	96.589	99.8784	96.6366	99.8857	99.8182	96.7311	96.8215	96.6647	96.207	99.9749	96.7442	96.6824	97.0142	96.8226	96.8634	96.8197	96.8919	96.8503	96.8611	96.7579	96.7104	96.6442	96.772	96.7533	96.5674	96.8528	96.8308	96.8765	96.5527	96.5479	96.8552	96.6676	96.7832	96.7149	99.8748	96.6538
	23-C-23	96.4533	96.6451	96.869	96.6045	96.8597	96.5915	96.752	96.7597	96.6291	96.7385	96.9622	96.7349	96.7098	96.8056	96.6641	96.8218	96.81	96.7762	96.7629	96.5665	96.3464	96.8254	96.72	97.0595	96.8066	96.8456	96.8156	96.8665	96.7964	96.8456	96.7989	96.7397	96.7324	96.7847	96.6612	96.7018	96.5358	96.7789	96.8212	96.807	96.5576	96.5391	96.8908	96.6317	96.6812	96.7235	96.8488	96.8036
	SCV-1	96.2735	96.6901	96.7316	96.5937	96.752	96.6202	96.7909	96.8633	96.6829	96.8076	96.9821	96.8608	96.555	99.8788	96.6158	99.8849	99.8011	96.8005	96.8247	96.6291	96.3095	99.9601	96.7058	96.6948	96.9445	96.8149	96.8409	96.7691	96.8395	96.8429	96.8469	96.7686	96.6664	96.713	96.7134	96.7074	96.5471	96.8005	96.8411	96.8396	96.5256	96.4912	96.7916	96.698	96.81	96.747	99.8853	96.6554
	B11	93.6493	93.9218	93.8781	93.8949	94.0266	93.9808	93.9733	94.0078	93.9585	93.9676	94.0533	93.9793	94.032	93.8889	93.9206	93.9094	93.8556	94.0022	94.0016	93.9045	93.8199	94.0497	94.0555	93.9917	94.0128	94.0439	94.0355	94.0135	94.0281	94.0035	94.0252	93.9806	93.9385	93.9811	93.9416	93.9272	93.9339	94.0451	94.0465	94.0616	93.9427	93.9202	94.0396	94.0312	93.9086	93.8835	93.9411	93.9339
	A_caviae	88.6453	88.7502	88.7628	88.8486	89.0977	89.0622	88.9888	88.8776	88.8862	88.9585	88.9143	88.9954	88.9975	88.8427	88.8121	88.8774	88.7838	89.0517	88.9286	88.8945	88.8766	88.9596	89.0107	88.9157	89.0163	88.9506	89.0165	88.854	88.9932	88.8944	88.8881	88.9913	88.9292	88.7056	88.9225	88.918	88.8906	88.8768	88.9025	88.9974	88.8716	88.8214	88.9268	88.8745	88.7874	88.8878	88.9369	88.8477
	A_salmonicida	88.069	88.2595	88.2896	88.3012	88.4175	88.224	88.3533	88.4555	88.3418	88.2704	88.3979	88.3587	88.4009	88.2305	88.2706	88.2684	88.1826	88.484	88.2864	88.3493	88.0926	88.4437	88.3853	88.3029	88.4314	88.3574	88.4487	88.3218	88.4559	88.465	88.4659	88.3753	88.2955	88.2342	88.3255	88.2931	88.2765	88.3532	88.4443	88.3759	88.2798	88.2175	88.3399	88.296	88.2867	88.4137	88.2394	88.3219
	A_sobria	86.5484	86.7475	86.801	86.7541	86.9568	86.7061	86.7411	86.849	86.723	86.6871	86.9533	86.7074	86.851	86.8213	86.9434	86.7347	86.7677	86.7641	86.8408	86.8181	86.8872	86.6763	86.7229	86.7855	86.7546	86.9133	86.8829	86.7783	86.9101	86.9022	86.8302	86.7924	86.7689	86.8315	86.8248	86.802	86.832	86.8358	86.8801	86.8497	86.8444	86.8399	86.784	86.7869	86.6457	86.8224	86.7514	86.8237
	A_veronii	87.5142	87.696	87.8298	87.8014	88.0121	87.801	87.9505	87.9062	87.7964	87.897	88.0942	87.8104	87.9075	87.7717	87.888	87.7342	87.6284	88.0066	87.7532	87.8157	87.9105	87.877	87.9167	87.7101	87.9119	87.8028	87.9683	87.7545	87.9351	87.9368	87.8265	87.8551	87.8749	87.8907	87.7874	87.8257	87.7726	87.9035	87.9088	87.913	87.8268	87.8254	88.0047	87.8948	87.8158	87.833	87.716	87.8235
	A_jandaei	87.6636	87.7732	87.9533	87.8931	88.142	87.8097	88.0387	87.917	87.9828	87.9162	88.083	87.8988	88.0568	87.9164	88.0418	87.9537	87.9199	88.07	87.8055	88.083	88.0414	88.0623	87.9685	87.8651	87.9684	87.8898	88.0453	87.9181	87.9782	88.0632	87.9187	87.9252	87.9803	87.9217	87.8391	88.0294	87.8423	87.898	88.0155	87.9924	87.8324	87.878	88.1415	87.8737	87.8771	87.9932	87.9989	87.9338
	A_dhakensis	93.4012	94.0593	94.0665	93.8808	93.964	93.8745	93.9864	93.9076	93.8495	93.9406	94.0841	94.0097	94.0305	94.1438	93.932	94.1495	94.1306	93.9757	93.9987	93.9184	93.6847	93.9189	93.9511	94.011	94.0478	94.0789	93.9875	94.1159	94.0093	94.0154	94.0237	93.9534	94.0291	93.997	94.1087	93.9741	94.0127	93.9794	93.9749	93.9825	94.0175	93.9917	94.0555	94.0497	93.954	94.0259	94.1357	94.0216
[truncated: 109 more columns]
